# Supplementary material for: Stochastic Measurement Models for Quantifying Lymphocyte Responses Using Flow Cytometry
Source: PLoS One. 2016 Jan 7;11(1):e0146227. doi: 10.1371/journal.pone.0146227 (PMC4704825; doi:10.1371/journal.pone.0146227)
Supplement: S1 Dataset — Detail of data format can be found within the archive. (ZIP) [file pone.0146227.s001.zip]

Archive with 55 entries (55 files):
- data_format_explained.xlsx
- 01_b--cd40/input - b--cd40.mat
- 01_b--cd40/input - b--cd40.xlsx
- 01_b--cd40/readme.txt
- 02_b--cpg/input - b--cpg.mat
- 02_b--cpg/input - b--cpg.xlsx
- 02_b--cpg/readme.txt
- 03_b--lps/input - b--lps.mat
- 03_b--lps/input - b--lps.xlsx
- 03_b--lps/limits - b--lps - CytonG.mat
- 03_b--lps/limits - b--lps - CytonG.xlsx
- 03_b--lps/readme.txt
- 04_t--il2/input - t--il2.mat
- 04_t--il2/input - t--il2.xlsx
- 04_t--il2/readme.txt
- 05_t--vv--qsc/input - t--vv--qsc.mat
- 05_t--vv--qsc/input - t--vv--qsc.xlsx
- 05_t--vv--qsc/readme.txt
- 06_t--vv--tot/input - t--vv--tot.mat
- 06_t--vv--tot/input - t--vv--tot.xlsx
- 06_t--vv--tot/readme.txt
- 07_b--bimko/input - b--bimko.mat
- 07_b--bimko/input - b--bimko.xlsx
- 07_b--bimko/limits - b--bimko - ADMBP.mat
- 07_b--bimko/limits - b--bimko - ADMBP.xlsx
- 07_b--bimko/limits - b--bimko - CytonG.mat
- 07_b--bimko/limits - b--bimko - CytonG.xlsx
- 07_b--bimko/readme.txt
- 08_b--gfp/input - b--gfp.mat
- 08_b--gfp/input - b--gfp.xlsx
- 08_b--gfp/readme.txt
- 09_b--tot/input - b--tot.mat
- 09_b--tot/input - b--tot.xlsx
- 09_b--tot/readme.txt
- 10_t--n4/input - t--n4.mat
- 10_t--n4/input - t--n4.xlsx
- 10_t--n4/limits - t--n4 - ADMBP.mat
- 10_t--n4/limits - t--n4 - ADMBP.xlsx
- 10_t--n4/limits - t--n4 - CytonG.mat
- 10_t--n4/limits - t--n4 - CytonG.xlsx
- 10_t--n4/readme.txt
- t--il2-low-high/input - t--il2-low-high.mat
- t--il2-low-high/input - t--il2-low-high.xlsx
- t--il2-low-high/limits - t--il2-low-high - ADMBP.mat
- t--il2-low-high/limits - t--il2-low-high - ADMBP.xlsx
- t--il2-low-high/limits - t--il2-low-high - CytonG.mat
- t--il2-low-high/limits - t--il2-low-high - CytonG.xlsx
- t--il2-low-high/readme.txt
- t--il2-low-only/input - t--il2-low-only.mat
- t--il2-low-only/input - t--il2-low-only.xlsx
- t--il2-low-only/limits - t--il2-low-only - ADMBP.mat
- t--il2-low-only/limits - t--il2-low-only - ADMBP.xlsx
- t--il2-low-only/limits - t--il2-low-only - CytonG.mat
- t--il2-low-only/limits - t--il2-low-only - CytonG.xlsx
- t--il2-low-only/readme.txt
