# Supplementary material for: Stochastic Measurement Models for Quantifying Lymphocyte Responses Using Flow Cytometry
Source: PLoS One. 2016 Jan 7;11(1):e0146227. doi: 10.1371/journal.pone.0146227 (PMC4704825; doi:10.1371/journal.pone.0146227)
Supplement: S1 Dataset — Detail of data format can be found within the archive. (ZIP) [file pone.0146227.s001.zip › data_format_explained.xlsx]

## Sheet: live
100	24	24	24	48	48	48	72	72	72		<< time stamps, same time stamp for repeated measurements
	10000.5	10020	9900.33	500.2	500.2	500.2	142.248	179.937	181.488		<< counts for group 0 (e.g., cells in division 0)
	0	0	0	1886.67	2159.24	2272.53	2086.3	2294.2	1451.91
	0	0	0	0	0	0	7965.87	9761.59	7032.68
	0	0	0	0	0	0	15410.2	14080.1	13203.3
	0	0	0	0	0	0	948.318	1124.61	1043.56		<< counts for the last group (e.g., cells in division 4+)
10	24	24	24	48	48	48	72	72	72		<< condition 2 starts here
	7000.5	7020	6900.33	245.575	250.564	185.259	220.173	134.357	47.8463
	0	0	0	1818.58	1720.09	1470.12	1849.46	1477.93	1148.31
	0	0	0	0	0	0	8278.52	7120.94	7655.42
	0	0	0	0	0	0	15588.3	16794.7	17416.1
	0	0	0	0	0	0	968.763	1119.65	1339.7		<< must have same number of rows for each condition
1	24	24	24	48	48	48	72	72	72		<< condition 3 starts here
	3000.5	3020	6900.33	240.506	200.864	131.524	347.685	40.287	0
	0	0	0	1860.76	2054	1872.65	1303.82	1329.47			<< if you don't have a particular measurement leave the field blank
	0	0	0	0	0	0	0	0	0
	0	0	0	0	0	0	0	0	0
	0	0	0	0	0	0	0	0	0
	(do not include text comments in your data file)
	data is grouped by condition, conditions are labelled in column A
	you can have only one condition but you still need to include column A
	in case conditions are concentrations of the same agent, column A can contain concentration values
	alternatively, you can assign any numeric values to conditions (e.g., wild type = 0, and knock out = 1)

## Sheet: dead
	if you don't have these data, do not include this sheet in the document
	if you do include them, the format of the data is the same as for live cell counts
	however you can have a different number of groups (rows) compared to other sheets
	for example, in this document, live cell counts go up to division 4+
	but you can go up to any other division for dead cell counts

## Sheet: drop
	this is a sheet for quiescent cell counts
	don't include this sheet if you don't have quiescent cell counts
	if the sheet is included, it has the same format as the sheet for live cells
	however, it can have a different number of rows per condition
