# Supplementary material for: Stochastic Measurement Models for Quantifying Lymphocyte Responses Using Flow Cytometry
Source: PLoS One. 2016 Jan 7;11(1):e0146227. doi: 10.1371/journal.pone.0146227 (PMC4704825; doi:10.1371/journal.pone.0146227)
Supplement: S1 Dataset — Detail of data format can be found within the archive. (ZIP) [file pone.0146227.s001.zip › 01_b--cd40/input - b--cd40.xlsx]

## Sheet: live
20	50	65.5	74.5	90	98.5	113	122.5	137.5	50	65.5	74.5	90	98.5	113	122.5	137.5	50	65.5	74.5	90	98.5	113	122.5	137.5
	2339.54	822.785	619.127	200.267	224.439	225.989	160	0	2268.17	860.479	523.81	125.654	278.481	251.256	0	0	2268.17	862.62	541.401	324.575	245.232	58.8235	0	67.1141
	1929.9	1062.62	1182.97	400.534	598.504	338.983	160	230.769	1856.75	1170.87	1095.24	261.78	379.747	150.754	64.9351	0	1856.75	1079.16	769.639	664.606	544.959	411.765	214.286	134.228
	736.035	1259.16	1464.9	1695.59	1920.2	847.458	480	153.846	712.002	1324.52	1396.83	1005.24	1569.62	904.523	649.351	88.4956	712.002	1345.4	1332.27	1375.58	1471.39	1235.29	571.429	67.1141
	230.011	1445.7	2553.9	3444.59	3890.27	2203.39	2000	846.154	217.438	1490.47	2629.63	1821.99	3468.35	2512.56	1558.44	707.965	217.438	1341.85	2070.06	2797.53	3514.99	3058.82	2000	268.456
	56.9551	789.474	3106.69	6101.47	7206.98	8870.06	5200	1846.15	42.6348	734.481	3021.16	3068.06	8126.58	6683.42	4285.71	2389.38	42.6348	567.98	2351.38	5069.55	8201.63	9882.35	4714.29	1409.4
	0	219.853	2404.64	12202.9	15511.2	23389.8	15360	7076.92	0	193.608	2603.17	6586.39	16481	20301.5	15259.7	7079.65	0	177.494	2234.61	10370.9	15694.8	23352.9	15285.7	5704.7
	0	26.6489	746.269	12670.2	23416.5	36327.7	29200	14692.3	0	43.024	656.085	6879.58	23417.7	33065.3	24675.3	16814.2	0	31.9489	498.938	10386.4	23733	37235.3	25071.4	12751.7
	0	0	171.365	6328.44	18902.7	34802.3	26800	15076.9	0	0	222.222	3246.07	19189.9	31859.3	23246.8	13628.3	0	0	84.9257	5486.86	20436	34882.4	23071.4	11946.3
10	50	65.5	74.5	90	98.5	113	122.5	137.5	50	65.5	74.5	90	98.5	113	122.5	137.5	50	65.5	74.5	90	98.5	113	122.5	137.5
	2496.63	992.5	610.291	256.137	241.449	100	58.1395	0	2564.89	995.661	684.411	370.787	380.762	82.3045	107.527	78.7402	2564.89	1168.24	740.741	296.465	302.376	133.333	54.9451	0
	1413.99	830	865.576	800.427	764.588	250	0	138.889	1301.53	721.626	859.316	640.449	480.962	411.523	161.29	236.22	1301.53	1057.87	1102.69	843.786	777.538	577.778	219.78	0
	489.308	800	1220.58	1707.58	1810.87	1100	523.256	208.333	395.038	810.687	1129.28	1539.33	2004.01	1028.81	752.688	236.22	395.038	1092.87	1203.7	1892.82	1684.67	1600	329.67	72.9927
	161.819	657.5	1344.24	2966.92	3098.59	3750	2441.86	1250	139.313	593.743	1650.19	2707.87	3366.73	3333.33	2473.12	708.661	139.313	837.147	1574.07	3192.7	2958.96	3733.33	1978.02	1678.83
	23.1169	260	1439.97	4663.82	6579.48	10900	6046.51	2847.22	38.1679	242.064	1513.31	4179.78	6032.06	8847.74	7204.3	3464.57	38.1679	395.693	1498.32	5176.74	6328.29	8711.11	6483.52	2700.73
	0	60	1176.71	8345.78	13360.2	26300	17907	8472.22	0	41.1053	1076.05	8595.51	12945.9	19259.3	15967.7	8267.72	0	69.9865	1123.74	9156.21	13844.5	22400	15824.2	7299.27
	0	17.5	335.062	6883.67	17263.6	35450	28023.3	17430.6	0	9.13451	273.764	7044.94	17755.5	29177	24408.6	16220.5	0	16.1507	332.492	7993.16	17926.6	33733.3	24560.4	14233.6
	0	0	63.8213	3062.97	12736.4	32650	21802.3	14027.8	0	0	30.4183	3910.11	13587.2	28930	20806.5	15748	0	0	42.0875	3694.41	13844.5	29422.2	17307.7	12408.8
5	50	65.5	74.5	90	98.5	113	122.5	137.5	50	65.5	74.5	90	98.5	113	122.5	137.5	50	65.5	74.5	90	98.5	113	122.5	137.5
	3393	1405.74	1415.55	672.269	546.875	439.189	193.237	109.89	3150.94	1436.38	1360.71	884.354	629.8	128.617	199.005	109.89	3150.94	1566.02	1524.66	761.218	582.09	539.568	101.523	322.581
	1280.49	759.611	956.72	1291.06	1031.25	608.108	531.401	384.615	1049.06	793.616	1121.43	1343.54	937.02	739.55	398.01	164.835	1049.06	741.325	1251.87	1394.23	1119.4	575.54	761.421	0
	310.779	581.288	914.416	1734.15	1984.38	1824.32	1980.68	1043.96	269.811	546.568	1128.57	2142.86	2365.59	1897.11	1243.78	934.066	269.811	567.823	1184.6	2131.41	2432.84	1798.56	1421.32	451.613
	78.6782	377.49	1008.79	2612.68	3343.75	3952.7	3913.04	1923.08	103.774	391.342	1092.86	3409.86	3502.3	4147.91	3582.09	1648.35	103.774	437.134	1177.13	3173.08	3716.42	5395.68	2538.07	1741.94
	7.86782	145.901	885.129	3384.26	5218.75	10202.7	9178.74	4890.11	13.2075	153.039	1035.71	4251.7	5437.79	9614.15	8955.22	3681.32	13.2075	141.956	982.81	3333.33	6313.43	11079.1	8477.16	4193.55
	0	30.1065	605.272	4507.26	9828.12	20168.9	20096.6	10000	0	52.4705	692.857	6666.67	9370.2	17588.4	18258.7	8901.1	0	54.0784	642.75	5841.35	9507.46	21295	18121.8	11612.9
	0	0	152.945	3475.94	10625	25506.8	24299.5	15219.8	0	6.55881	178.571	4226.19	10046.1	22186.5	23582.1	14945.1	0	0	127.055	4190.71	10432.8	25755.4	24213.2	18258.1
	0	0	39.0498	1573.72	7859.38	21182.4	17198.1	10164.8	0	0	35.7143	1734.69	7603.69	18328	17810.9	9835.16	0	0	22.4215	1666.67	7686.57	21942.4	15431.5	11935.5
2.5	50	65.5	74.5	90	98.5	113	122.5	137.5	50	65.5	74.5	90	98.5	113	122.5	137.5	50	65.5	74.5	90	98.5	113	122.5	137.5
	4195.49	2324.15	2251.42	1491.46	1027.67	730.051	459.459	440.678	4610.89	2608.14	2365.53	1221.33	1088.55	1009.35	590.909	258.065	4610.89	2783.46	2308.82	1060.19	1048.95	753.138	580.808	250.896
	937.97	773.305	1337.71	1984.23	1847.83	1375.21	945.946	847.458	1052.53	796.574	1280.83	1983.88	1616.57	1588.79	818.182	1064.52	1052.53	1063.39	1273.53	1623.41	1722.03	1464.44	984.848	752.688
	274.436	438.559	973.425	2339.03	3083	3039.05	2540.54	2169.49	322.957	479.657	1034.18	1971.48	2428.92	3532.71	2045.45	2129.03	322.957	647.58	1038.24	1905.02	2534.97	3744.77	1944.44	1541.22
	93.985	311.441	800.239	2477	3794.47	4855.69	4756.76	3288.14	87.5486	237.687	879.643	2194.67	3095.04	5401.87	4522.73	3193.55	87.5486	422.631	882.353	2263.94	3269.23	5857.74	4141.41	2831.54
	20.6767	129.237	558.376	3134.03	5266.8	9388.79	9081.08	5661.02	15.5642	102.784	644.874	2610.04	4711.62	9887.85	7409.09	5516.13	15.5642	174.96	650	2092.77	4318.18	10983.3	8156.57	5627.24
	0	33.8983	456.853	3666.23	6709.49	13921.9	15324.3	9966.1	0	38.5439	401.189	3149.41	5109.67	14168.2	12727.3	9677.42	0	38.6276	382.353	2694.64	5367.13	16924.7	14621.2	9641.58
	0	8.47458	253.807	2194.48	5721.34	11375.2	16810.8	12339	0	6.42398	127.786	2002.48	4134.85	13215	13886.4	11225.8	0	2.27221	144.118	1551.63	5349.65	15104.6	15782.8	10716.8
	0	0	11.9439	860.71	3369.57	7623.09	11216.2	8033.9	0	0	20.8024	824.551	2006.5	8205.61	9250	6645.16	0	0	50	469.354	2902.1	10502.1	10202	7096.77
