# Supplementary material for: Stochastic Measurement Models for Quantifying Lymphocyte Responses Using Flow Cytometry
Source: PLoS One. 2016 Jan 7;11(1):e0146227. doi: 10.1371/journal.pone.0146227 (PMC4704825; doi:10.1371/journal.pone.0146227)
Supplement: S1 Dataset — Detail of data format can be found within the archive. (ZIP) [file pone.0146227.s001.zip › 01_b--cd40/readme.txt]

aCD40 concentrations (ug/ml): 20, 10, 5, 2.5

data from: Hawkins et al., Quantal and graded stimulation of B lymphocytes as alternative strategies for regulating adaptive immune responses, Nature Communications, 2013
