# Supplementary material for: Stochastic Measurement Models for Quantifying Lymphocyte Responses Using Flow Cytometry
Source: PLoS One. 2016 Jan 7;11(1):e0146227. doi: 10.1371/journal.pone.0146227 (PMC4704825; doi:10.1371/journal.pone.0146227)
Supplement: S1 Dataset — Detail of data format can be found within the archive. (ZIP) [file pone.0146227.s001.zip › 02_b--cpg/input - b--cpg.xlsx]

## Sheet: live
3	19.5	27.5	44	52	68	80.5	95.5	124	140	19.5	27.5	44	52	68	80.5	95.5	124	140	19.5	27.5	44	52	68	80.5	95.5	124	140
	13374.4	14280.7	1679.17	782.563	373.648	290.828	201.661	267.023	119.581	13100.8	13390.9	1977.24	932.668	320.088	275.51	158.151	205.392	200.617	12904.3	12836.4	1987.49	809.477	373.648	319.68	212.766	111.801	87.4636
	0	0	11794.6	2683.82	668.633	648.77	296.56	453.939	224.215	0	0	11234	2688.28	971.302	479.592	328.467	243.902	169.753	0	0	11025	2532.08	668.633	279.72	260.047	335.404	306.122
	0	0	18188.1	15982.1	4749.26	3478.75	2716.49	1962.62	1449.93	0	0	16447.4	16020	4889.62	3438.78	2810.22	1142.49	1651.23	0	0	14735.9	15533.1	4749.26	3366.63	2281.32	1913.04	976.676
	0	0	3225.62	44485.3	18475.9	13814.3	9655.99	6555.41	4872.94	0	0	2631.58	42583.5	21291.4	12275.5	9768.86	5930.68	5787.04	0	0	2220.29	41831.2	18475.9	11688.3	9326.24	6012.42	4970.85
	0	0	351.991	14763.7	50216.3	41006.7	26832.7	18958.6	14499.3	0	0	327.169	13102.2	57527.6	35540.8	26739.7	16816.4	14814.8	0	0	354.413	13045.4	50216.3	35174.8	24787.2	16223.6	14825.1
	0	0	225.043	1465.34	67728.6	65346.8	38363	22883.8	18161.4	0	0	309.388	1476.31	77593.8	57295.9	40389.3	21412.1	19089.5	0	0	205.003	952.616	67728.6	56963	36725.8	20596.3	19285.7
	0	0	23.0814	546.218	8367.75	20436.2	13606.2	4619.49	1838.57	0	0	0	768.08	10022.1	19255.1	13613.1	4210.53	2145.06	0	0	31.2717	631.787	8367.75	19300.7	12848.7	4062.11	1895.04
	0	0	51.9331	36.7647	1514.26	5671.14	7319.1	4579.44	1614.35	0	0	42.6743	0	2317.88	7163.27	6885.64	4094.99	1851.85	0	0	3.47464	69.1017	1514.26	6923.08	6619.39	3913.04	1618.08
	0	0	0	94.5378	776.794	861.298	3653.62	2389.85	1778.77	0	0	0	79.8005	971.302	1122.45	3588.81	2182.28	1990.74	0	0	0	59.23	776.794	649.351	3262.41	2037.27	1880.47
1.5	19.5	27.5	44	52	68	80.5	95.5	124	140	19.5	27.5	44	52	68	80.5	95.5	124	140	19.5	27.5	44	52	68	80.5	95.5	124	140
	12073.6	12733.2	2078.61	911.75	306.931	290.416	183.861	168.878	189.445	13256.9	12441.7	2135.11	959.164	543.933	195.503	172.228	250	169.492	12076.3	11855	1992.78	689.046	311.909	328.152	141.458	218.447	167.742
	0	0	11501.4	2462.21	792.079	454.985	214.505	373.945	270.636	0	0	11526.1	2630.58	1025.1	576.735	376.749	337.5	338.983	0	0	11313.2	2336.57	793.951	310.881	282.916	242.718	283.871
	0	0	15364.7	16455.4	4811.88	3223.62	1797.75	1568.15	1677.94	0	0	15516.3	16467.2	5115.06	3792.77	2357.37	2162.5	1926.04	0	0	12390	15048.6	4338.37	2962	2187.16	1844.66	1625.81
	0	0	2393.77	40609.5	19514.9	12691.2	7865.17	7515.08	5832.21	0	0	2278.61	36657.2	21537.7	13489.7	9160.39	7150	6163.33	0	0	1802.36	34743.8	18223.1	12029.4	8988.03	6674.76	4541.94
	0	0	421.388	12540.2	53415.8	35547	22073.5	16055.5	13085.3	0	0	231.012	11462.5	55931	35444.8	23390.7	16475	14499.2	0	0	344.714	9690.81	50529.3	30664.9	23384.1	15970.9	13612.9
	0	0	237.252	1794.25	67306.9	55024.2	32819.2	20205.1	17077.1	0	0	199.51	1329.53	69466.5	54838.7	34122.7	20475	18628.7	0	0	137.886	954.064	60170.1	47418	33427.6	19453.9	15600
	0	0	31.8697	575.329	7554.46	18702.8	11573	3389.63	960.758	0	0	59.503	313.39	9633.89	18719.5	12357.4	3462.5	1001.54	0	0	26.264	680.212	8487.71	14792.7	11947.8	3458.74	877.419
	0	0	0	0	1742.57	6466.6	6098.06	3172.5	1055.48	0	0	0	151.947	2154.81	6803.52	6329.39	3362.5	1155.62	0	0	6.56599	35.3357	2032.14	4568.22	6115.34	3385.92	1200
	0	0	0	58.508	346.535	183.93	3043.92	1435.46	1380.24	0	0	14.0007	9.49668	376.569	263.93	2863.29	1650	1510.02	0	0	0	61.8375	378.072	0	2840.04	1686.89	1509.68
0.75	19.5	27.5	44	52	68	80.5	95.5	124	140	19.5	27.5	44	52	68	80.5	95.5	124	140	19.5	27.5	44	52	68	80.5	95.5	124	140
	11352.1	11798.7	2023.46	899.251	444.646	252.613	177.165	225.641	184.182	11878	11706.8	2231.06	825.411	608.538	268.398	250.752	233.074	158.924	11936.5	11639.6	2359.83	820.833	381.679	199.501	235.081	244.648	92.0598
	0	0	10540.9	2901.75	907.441	304.878	482.283	225.641	249.187	0	0	11257.2	2904.06	1062.67	528.139	330.993	321.865	268.949	0	0	10354.3	2904.17	703.986	598.504	271.248	428.135	207.135
	0	0	11880.1	15882.6	5045.37	3667.25	2490.16	2564.1	1473.46	0	0	12285.2	15993.9	5358.76	4000	2477.43	2630.41	2127.14	0	0	9812.08	15962.5	4927.91	2992.52	2594.94	1478.08	1185.27
	0	0	2199.41	31461.3	21125.2	12325.8	8523.62	5938.46	4582.88	0	0	1438.57	32653.4	21680.3	12562.8	9187.56	6581.58	6026.89	0	0	1075.17	32337.5	18117	12078.1	8236.89	5463.81	4925.2
	0	0	384.49	8164.03	51007.3	33057.5	22145.7	12512.8	12156	0	0	190.961	9347.45	52043.6	32857.1	21825.5	15061	14535.5	0	0	160.197	8066.67	47421.5	31911.9	19059.7	11824.7	11933.3
	0	0	123.819	1240.63	52586.2	49651.6	30570.9	13846.2	13607.8	0	0	210.057	1028.52	53714.8	48883.1	29548.6	17203.1	15635.7	0	0	172.52	1270.83	48888.9	44804.7	24692.6	12976.6	12405.1
	0	0	0	516.236	6370.24	14468.6	10807.1	2194.87	520.043	0	0	0	509.939	6612.17	14432.9	10431.3	2774.69	831.296	0	0	0	587.5	6776.93	12801.3	7314.65	2313.97	552.359
	0	0	16.292	79.1007	1379.31	4433.8	5570.87	2543.59	498.375	0	0	3.18269	12.9646	1752.95	4727.27	6128.39	2608.21	806.846	0	0	27.7264	0	1594.57	4064.84	4710.67	2742.1	978.136
	0	0	0	0	517.241	0	2490.16	1107.69	715.06	0	0	0	21.6076	181.653	0	2808.43	765.816	1002.44	0	0	0	129.167	16.9635	0	2386.98	1182.47	1127.73
0.38	19.5	27.5	44	52	68	80.5	95.5	124	140	19.5	27.5	44	52	68	80.5	95.5	124	140	19.5	27.5	44	52	68	80.5	95.5	124	140
	10799.2	11332.3	2696.56	1304.18	669.643	639.81	315.969	338.491	163.755	11644.5	11376.9	2642.71	1259.41	889.387	333.081	346.051	296.684	227.273	10811.9	10492.4	2456.33	1046.69	752.374	373.027	278.638	262.51	297.398
	0	0	10540.5	3529.41	1019.35	545.024	614.859	367.505	327.511	0	0	9800.06	3841.58	859.492	862.983	559.006	445.026	324.675	0	0	8830.96	3535.39	971.512	416.069	332.817	426.579	297.398
	0	0	9416.46	16257.7	5483.63	4210.11	3023.06	3230.17	2609.17	0	0	8913.36	16336.6	5440.96	4065.1	3087.84	2425.83	2261.9	0	0	6955.12	16163.4	4886.78	3522.24	2863.78	1886.79	1840.15
	0	0	967.445	26931.1	18980.7	13443.9	10102.5	6257.25	7041.48	0	0	1248.91	26617.8	18908.8	12876.6	9884.65	6090.75	7132.03	0	0	954.045	25180.7	18758.2	12826.4	8003.1	4922.07	5195.17
	0	0	199.631	6041.02	42098.2	30710.9	20187.9	11750.5	13460.7	0	0	188.351	6677.23	43527.7	28856.9	20452.5	10479.9	12954.5	0	0	185.434	6265.06	40518.6	27001.4	16996.9	10049.2	9646.84
	0	0	116.708	847.523	39881	41879.9	23620.8	12040.6	10796.9	0	0	130.397	986.139	41151	39500.4	24188.1	10637	10584.4	0	0	72.5611	700.301	38575.6	36470.6	21137.8	10319.9	8085.5
	0	0	0	452.786	4583.33	11619.3	8616.57	1363.64	32.7511	0	0	37.6702	316.832	4275.04	10893.3	8722.27	1317.63	216.45	0	0	0	432.982	4850.26	9289.81	6787.93	1279.74	353.16
	0	0	21.4988	0	1294.64	4857.82	4756.62	1992.26	709.607	0	0	0	0	1158.45	4413.32	5270.63	1945.9	833.333	0	0	18.8121	0	1373.27	3708.75	3637.77	1821.16	771.375
	0	0	3.07125	112.229	431.548	426.54	1853.12	676.983	709.607	0	0	46.3634	178.218	403.587	302.801	2307.01	715.532	800.866	0	0	0	146.837	0	50.2152	1547.99	631.665	687.732
0.19	19.5	27.5	44	52	68	80.5	95.5	124	140	19.5	27.5	44	52	68	80.5	95.5	124	140	19.5	27.5	44	52	68	80.5	95.5	124	140
	8935.25	9675.98	4054.2	1902.35	2110.8	1255.41	988.875	818.942	900.322	9685.31	10577.7	3579.08	1760.95	1911.61	1369.46	884.488	958.466	932.994	9983.43	10406.6	3805.63	1717.75	1563.85	1020.52	803.408	898.411	816.176
	0	0	7472.5	4397.14	2299.17	1314.94	1007.42	869.081	1109.32	0	0	7202.99	4358.27	2406.82	1497.67	1128.71	932.907	1068.7	0	0	6680.3	4418.82	2343.07	1273.01	1004.26	1029.72	875
	0	0	5253.56	12896.7	9357.34	4512.99	3702.1	2562.67	3215.43	0	0	5163.14	13634.4	9030.88	4924.24	3854.79	3079.87	3367.26	0	0	3933.12	13256.4	9745.67	4781.69	3499.7	3310.3	2676.47
	0	0	1159.11	14075.6	19717.5	11937.2	8411.62	4356.55	5763.67	0	0	1327.52	14787.1	19148	12733.1	8640.26	4543.13	5326.55	0	0	878.037	14628.2	19734.8	11357.2	7863.66	5473.39	4698.53
	0	0	356.855	3623.1	27905.8	21336.6	12768.9	5353.76	8303.86	0	0	278.954	3795.62	26134.2	22127	13313.5	7067.09	7735.37	0	0	257.397	3559.94	26217.5	19563.4	12306.8	7622.67	6948.53
	0	0	0	535.874	17340.7	20606.1	14548.8	4066.85	5434.08	0	0	0	742.092	16347.2	22185.3	14818.5	4702.88	5886.34	0	0	0	691.958	15113.6	19121.5	13025	5618.52	4286.76
	0	0	0	187.556	3124.65	7353.9	6681.09	1654.6	1969.45	0	0	0	212.895	2758.25	8787.88	7102.31	1827.48	1993.21	0	0	0	285.281	2743.51	6617.57	5873.4	2197.65	1698.53
	0	0	0	68.4728	842.105	2640.69	3745.36	746.518	1004.82	0	0	0	91.2409	905.218	3327.51	3564.36	862.62	958.439	0	0	0	94.0819	735.931	2440.82	2671.94	1078.09	757.353
	0	0	0	47.6332	398.892	1071.43	1817.06	362.117	490.354	0	0	0	42.5791	276.89	1258.74	1716.17	498.403	517.388	0	0	0	54.6282	303.03	1073.12	1199.03	594.333	352.941
