# Supplementary material for: Stochastic Measurement Models for Quantifying Lymphocyte Responses Using Flow Cytometry
Source: PLoS One. 2016 Jan 7;11(1):e0146227. doi: 10.1371/journal.pone.0146227 (PMC4704825; doi:10.1371/journal.pone.0146227)
Supplement: S1 Dataset — Detail of data format can be found within the archive. (ZIP) [file pone.0146227.s001.zip › 03_b--lps/input - b--lps.xlsx]

## Sheet: live
15	6	18	30	40	47.5	53.5	59.5	65	71.5	78	83.5	89.5	6	18	30	40	47.5	53.5	59.5	65	71.5	78	83.5	89.5	6	18	30	40	47.5	53.5	59.5	65	71.5	78	83.5	89.5
	20876.6	15542.2	15282.2	14184.3	8107.13	5794.69	5254.86	3524.04	3943.25	3029.41	3048.78	2464.33	18109.8	15320.6	18309.3	13326.2	8888.06	5669.29	6309.32	3785.81	3484.98	3100.44	2651.36	2528.88	20549.8	15901.1	16721	14753	7787.83	4243.54	5770.29	3860.56	3837.1	3168.81	3060.11	2503.5
	0	0	0	4612.92	4401.01	2822.04	2348.92	1509.43	1878.67	1186.27	902.439	648.508	0	0	0	4506.1	4347.01	3114.61	2261.31	1991.81	1648.07	1135.37	970.772	744.544	0	0	0	4801.15	4275.89	3234.93	2346.77	1749.52	1648.68	1006.91	1103.83	923.077
	0	0	0	2626.36	7079.26	6991.68	6305.83	4278.76	4442.27	2411.76	2378.05	1673.15	0	0	0	2597.56	7104.48	7769.03	6806.25	4924.97	3622.32	2707.42	1962.42	1540.44	0	0	0	2790.25	7306.3	7859.78	6891.22	4615.88	4543.67	2161.9	1901.64	1510.49
	0	0	0	1094.05	5309.45	9762.19	11534.4	9981.74	11095.9	5421.57	4890.24	3060.96	0	0	0	810.976	5436.57	11128.6	13701.8	10382	9055.79	6222.71	3674.32	2798.46	0	0	0	1154.59	5680.67	10688.8	12495.9	10555.2	10127.6	5251.73	3792.35	3076.92
	0	0	0	191.939	1559.9	6599.29	15890.7	19001.8	24050.9	15794.1	12756.1	8223.09	0	0	0	164.634	1731.34	8092.74	17532.1	20873.1	22618	15207.4	10354.9	8202.82	0	0	0	243.746	1882.69	7859.78	16896.7	21310.5	25122.7	16071.1	9781.42	8307.69
	0	0	0	0	0	2160.13	10073.6	17888	31702.5	24284.3	23012.2	14565.5	0	0	0	0	0	2410.32	9525.4	21016.4	28738.2	25764.2	18810	14916.6	0	0	0	0	0	2890.53	10331.3	19173.7	32698.7	22991.1	18426.2	14797.2
	0	0	0	0	0	321.046	3063.58	6895.92	20890.4	21186.3	22329.3	16666.7	0	0	0	0	0	363.08	3087.66	8206	17794	25884.3	19081.4	16854.9	0	0	0	0	0	377.204	3346.22	7030.34	20736	20849	19573.8	17944.1
	0	0	0	0	0	71.3436	998.424	2203.29	10890.4	15519.6	18817.1	16640.7	0	0	0	0	0	74.3657	1010.61	3301.5	8969.96	17805.7	15595	15442.9	0	0	0	0	0	57.4006	1032.58	2756.62	11010.8	15834.2	15967.2	16167.8
	0	0	0	0	0	0	404.624	803.408	4970.65	9862.75	13085.4	13073.9	0	0	0	0	0	0	636.516	1166.44	4008.58	11157.2	11012.5	12015.4	0	0	0	0	0	0	568.747	781.149	5024.53	9782.82	11584.7	12069.9
5.6	6	18	30	40	47.5	53.5	59.5	65	71.5	78	83.5	89.5	6	18	30	40	47.5	53.5	59.5	65	71.5	78	83.5	89.5	6	18	30	40	47.5	53.5	59.5	65	71.5	78	83.5	89.5
	21194.7	14265.2	16002.3	11867.3	7017.32	4134.44	5087.4	3468.09	3274.52	2141.89	2855.77	1730.77	19665.5	15386.8	14090	11695.1	8067.72	4327.53	5522.97	3242.8	3380.39	2257.1	2336.86	1477.7	19726.4	15487.2	14930.4	11775.3	7509.97	4570.25	5797.17	3725.92	3128.53	2182.6	2764.76	1760.34
	0	0	0	2829.56	3067.72	2139.5	2043.93	1393.62	1340.86	716.216	942.308	627.53	0	0	0	3151.85	3488.37	2379.79	2267.84	1428.57	1441.31	866.966	705.467	455.39	0	0	0	3058.09	3374.34	2399.1	2228.18	1607.04	1320.62	877.318	702.905	583.245
	0	0	0	1680.24	4387.4	5124.68	4607.8	3452.13	3225.12	1412.16	1711.54	961.538	0	0	0	1583.28	5030.78	5327.53	5107.53	3470.94	3306.09	1816.14	1490.3	938.662	0	0	0	1589.5	4867.02	5545.59	5192.59	3676.39	3170.9	1590.58	1761.95	1230.12
	0	0	0	561.086	2869.29	6956.99	8789.78	7659.57	7233.59	3560.81	2932.69	1842.11	0	0	0	550.324	3461.01	6766.55	10479	7365.56	6961.37	4192.83	3483.25	1858.74	0	0	0	639.929	3756.65	7040.36	9917.11	8227.85	6765.54	3858.77	2877.23	2523.86
	0	0	0	244.344	1033.07	4766.9	10950.2	14202.1	16182.1	10473	8403.85	5465.59	0	0	0	200.118	885.773	4655.05	12566	15850.1	16619.6	10814.6	8650.79	5232.34	0	0	0	203.48	974.069	5317.64	11784.5	15162.4	15946.3	10798.9	8191.19	6002.12
	0	0	0	0	0	1604.63	5898.7	12186.2	19788.3	14804.1	14701.9	9959.51	0	0	0	0	0	1435.54	6598.24	13226.5	21797.9	17197.3	14497.4	10139.4	0	0	0	0	0	1524.66	7703.56	13527.8	19915.3	15649.1	15679.5	11421
	0	0	0	0	0	159.017	1981.17	4053.19	11820.7	13344.6	16144.2	12327.9	0	0	0	0	0	250.871	1769.31	4866.92	13692.4	14207.8	15299.8	11672.9	0	0	0	0	0	115.845	2442.71	5096.31	12168.1	13758.9	15998.1	13435.8
	0	0	0	0	0	32.5262	564.769	1494.68	5681.02	9256.76	12557.7	10475.7	0	0	0	0	0	52.2648	640.274	1705.59	6753.34	10239.2	12204.6	9154.28	0	0	0	0	0	29.8954	867.869	2014.31	5713.28	9721.83	13130.3	11495.2
	0	0	0	0	0	0	237.562	468.085	2639.38	5547.3	10221.2	8441.3	0	0	0	0	0	0	347.019	526.888	3239.23	5874.44	8544.97	7434.94	0	0	0	0	0	0	399.805	627.408	2902.54	5741.8	9109.65	9713.68
1.9	6	18	30	40	47.5	53.5	59.5	65	71.5	78	83.5	89.5	6	18	30	40	47.5	53.5	59.5	65	71.5	78	83.5	89.5	6	18	30	40	47.5	53.5	59.5	65	71.5	78	83.5	89.5
	20247.5	13700.5	13031	10121.7	6005.4	3161.5	4023.88	2530.07	2227.23	1527.14	1371.55	1128.84	19118.7	14271.1	12628.3	9049.05	6114.23	3111.48	4360	2305.3	2183.13	1296.99	1145.5	1192.94	18459.4	12375	12739.5	9671.25	6015.65	3354.68	4734.51	2843.37	2166.82	1472.48	1680.22	1266.62
	0	0	0	1613.36	1689.68	1278.31	1242.98	981.762	802.525	478.381	394.063	319.149	0	0	0	1501.78	1657.3	1354.1	1385.45	848.91	762.291	516.917	337.182	322.581	0	0	0	1417.41	1772.49	1210.73	1246.31	871.486	702.629	426.606	498.645	386.32
	0	0	0	744.41	1986.79	2556.62	2787.92	2122.62	1952.21	1113.16	910.952	656.028	0	0	0	583.722	1922.6	2918.03	2890.91	2024.92	2205.68	1076.13	775.982	632.988	0	0	0	635.947	2263.02	2763.04	2776.55	2208.84	1795.1	1045.87	840.108	664.978
	0	0	0	302.859	1227.49	2863.53	4346.91	4400.47	3597.84	2253.91	1786.08	1288.42	0	0	0	211.017	1145.44	3429.51	4745.45	3808.41	3973.84	2448.31	1487.3	1339.01	0	0	0	204.797	1227.81	2854.53	4800.88	4124.5	3939.26	2380.73	2027.1	1412.29
	0	0	0	223.606	291.116	1364.72	4399.58	5646.1	7578.9	5533.58	4370.52	3404.26	0	0	0	137.024	293.383	2049.18	4949.09	6148.75	7289.13	5498.12	4073.9	3268.41	0	0	0	110.482	270.84	1485.21	4937.32	6987.95	8164.1	5550.46	4482.38	3508.55
	0	0	0	0	0	446.961	2233.15	3360.5	7177.64	6996.32	6929.38	5254.14	0	0	0	0	0	570.492	2341.82	4540.5	7158.32	7180.45	5441.11	5441.27	0	0	0	0	0	457.457	2149.71	5008.03	8096.1	6811.93	6986.45	6105.13
	0	0	0	0	0	44.6961	431.882	1501.75	3665.46	5078.2	6059.37	6093.38	0	0	0	0	0	81.9672	709.091	1425.23	4027.97	5385.34	5131.64	5666.46	0	0	0	0	0	30.4971	564.159	1594.38	4147.78	5619.27	7040.65	6510.45
	0	0	0	0	0	11.919	263.343	508.343	1519.39	3086.48	4401.23	5650.12	0	0	0	0	0	6.55738	221.818	428.349	1371.22	3308.27	3976.91	5642.12	0	0	0	0	0	3.04971	117.994	634.538	1708.98	3504.59	5344.17	5782.14
	0	0	0	0	0	0	133.427	124.175	599.639	1784.73	2932.45	4137.12	0	0	0	0	0	0	87.2727	194.704	577.357	1724.62	2535.8	4047.47	0	0	0	0	0	0	62.6844	212.851	779.692	2188.07	3468.83	4661.18
