# Supplementary material for: Stochastic Measurement Models for Quantifying Lymphocyte Responses Using Flow Cytometry
Source: PLoS One. 2016 Jan 7;11(1):e0146227. doi: 10.1371/journal.pone.0146227 (PMC4704825; doi:10.1371/journal.pone.0146227)
Supplement: S1 Dataset — Detail of data format can be found within the archive. (ZIP) [file pone.0146227.s001.zip › 03_b--lps/limits - b--lps - CytonG.xlsx]

## Sheet: Sheet1
parameters	12
treatments	3
	locked	fixed	min	max	min	max	min	max
n0	0	1	14488	25434	14488	25434	14488	25434
pActiv	0	0	0.1	1	0.1	1	0.1	1
uDiv1	0	0	28	90	28	90	28	90
sDiv1	0	0	0.1	1	0.1	1	0.1	1
uDth1	0	0	1	500	1	500	1	500
sDth1	0	0	0.1	1	0.1	1	0.1	1
uDivN	0	0	4	15	4	15	4	15
sDivN	0	0	0.1	1	0.1	1	0.1	1
uDthN	0	0	1	500	1	500	1	500
sDthN	0	0	0.1	1	0.1	1	0.1	1
uDest	0	0	2.5	5	2.5	5	2.5	5
sDest	0	0	0.1	3.75	0.1	3.75	0.1	3.75
