# Supplementary material for: Stochastic Measurement Models for Quantifying Lymphocyte Responses Using Flow Cytometry
Source: PLoS One. 2016 Jan 7;11(1):e0146227. doi: 10.1371/journal.pone.0146227 (PMC4704825; doi:10.1371/journal.pone.0146227)
Supplement: S1 Dataset — Detail of data format can be found within the archive. (ZIP) [file pone.0146227.s001.zip › 04_t--il2/input - t--il2.xlsx]

## Sheet: live
316	30.5	30.5	30.5	42.5	42.5	42.5	45	45	45	69	69	69	90.5	90.5	90.5	93.5	93.5	93.5	118.5	118.5	118.5	146	146	146	147	147	147	164	164	164	211.5	211.5	211.5	213.5	213.5	213.5	260	260	260
	3994.74	3772.09	3819.28	697.54	803.176	620.17	134.068	146.933	165.259	22.1932	47.4851	22.5759	20.3008	47.5282	0	0	0	0	0	0	0	0	0	0	0	0	0	0	0	0	0	0	0	0	0	0	0	0	0
	5084.21	4898.75	5337.35	3816.3	3761.08	3466	1687.03	1209.37	1509.36	0	0	22.5759	0	23.7641	0	0	0	0	0	0	0	0	0	0	0	0	0	0	0	0	0	0	0	0	0	0	0	0	0
	0	0	0	12890.1	12413.2	14026.3	8580.37	8352.59	9023.13	66.5797	284.91	225.759	20.3008	47.5282	60.527	0	0	0	1276.63	0	0	0	0	0	0	0	0	0	0	0	0	0	0	0	0	0	0	0	0
	0	0	0	7943.89	8070.53	9488.02	15630.1	13981.3	15997.1	3817.24	3110.27	3250.93	406.016	475.282	342.986	886.426	0	583.986	0	0	0	969.502	2259.99	0	0	0	0	0	0	0	0	0	0	0	0	0	0	0	0
	0	0	0	0	0	0	379.86	531.22	440.69	18398.2	20442.3	18534.8	5826.33	5822.2	4539.52	2068.33	1150.15	2043.95	0	1185.04	1143.51	0	0	0	0	0	0	0	0	0	0	0	0	0	0	0	0	0	0
	0	0	0	0	0	0	0	0	0	59722	55130.2	57658.8	48092.6	48241.1	43579.4	25706.4	12076.6	16059.6	34469.1	16590.6	24013.8	8725.51	20339.9	4734.3	0	0	0	0	0	0	0	0	0	0	0	0	0	0	0
	0	0	0	0	0	0	0	0	0	78919.1	79015.1	84772.4	552872	546122	572565	629067	577375	562087	4.10693e+06	4.14054e+06	3.99887e+06	2.05059e+07	1.89703e+07	1.96738e+07	1.98443e+07	1.84276e+07	2.09152e+07	4.10765e+07	3.33828e+07	3.3221e+07	2.47735e+08	1.96345e+08	2.48161e+08	2.47186e+08	2.0905e+08	2.36005e+08	6.49367e+08	6.07322e+08	6.57071e+08
100	30.5	30.5	30.5	42.5	42.5	42.5	45	45	45	69	69	69	90.5	90.5	90.5	93.5	93.5	93.5	118.5	118.5	118.5	146	146	146	147	147	147	164	164	164	211.5	211.5	211.5	213.5	213.5	213.5	260	260	260
	3747.13	3672.18	3809.7	581.14	369.214	397.506	178.253	167.605	208.224	0	23.789	0	0	0	21.087	0	0	0	0	0	0	0	0	0	0	0	0	0	0	0	0	0	0	0	0	0	0	0	0
	5298.85	5666.79	5572.4	2850.88	2788.39	2221.36	1604.28	1553.14	1850.88	0	0	0	21.3242	0	0	0	0	0	0	0	0	0	0	0	0	0	0	0	0	0	0	0	0	0	0	0	0	0	0
	0	0	0	12796.1	14520.6	13503.5	8110.52	8614.88	9080.89	133.522	95.1562	248.699	63.9725	42.4777	42.1741	299.718	0	0	0	1146.43	0	0	0	0	0	0	0	0	0	0	0	0	0	0	0	0	0	0	0
	0	0	0	8152.41	9158.71	10270.8	15942.5	14749.2	14471.6	2692.69	3496.99	2777.13	298.538	318.583	337.393	299.718	306.492	295.474	0	0	1129.25	947.747	1056.25	0	0	0	0	0	0	0	0	0	0	0	0	0	0	0	0
	0	0	0	0	0	0	300.802	346.383	358.608	17914.2	18531.7	17927	4414.1	4608.83	3858.93	2098.03	1838.95	1772.84	1170.17	1146.43	2258.49	0	0	0	0	0	0	20053.2	0	0	0	0	0	0	0	0	0	0	0
	0	0	0	0	0	0	0	0	0	62265.7	61399.5	57573.7	41326.2	39058.3	38125.4	18282.8	13792.1	21274.1	16382.4	13757.2	14680.2	6634.23	7393.76	3036.33	0	10757.3	0	160426	118415	53686.2	0	0	0	0	0	0	0	0	0
	0	0	0	0	0	0	0	0	0	82316.2	84926.9	81946.2	602599	566759	577152	612624	609306	596858	4.47941e+06	4.16154e+06	4.45601e+06	1.97605e+07	2.28023e+07	2.29192e+07	2.23771e+07	2.09875e+07	2.21258e+07	4.28136e+07	3.96889e+07	3.31423e+07	2.67562e+08	2.3611e+08	2.67151e+08	2.61949e+08	2.51651e+08	2.57222e+08	8.24684e+08	7.30374e+08	8.14031e+08
31.6	30.5	30.5	30.5	42.5	42.5	42.5	45	45	45	69	69	69	90.5	90.5	90.5	93.5	93.5	93.5	118.5	118.5	118.5	146	146	146	147	147	147	164	164	164	211.5	211.5	211.5	213.5	213.5	213.5	260	260	260	22	22	22	44	44	44	46	46	46	69
	3973.35	3289.19	3649.96	472.318	563.725	434.451	216.87	134.006	127.54	21.4603	0	0	17.8396	0	19.5838	0	0	0	0	0	0	0	0	0	0	0	0	0	0	0	0	0	0	0	0	0	0	0	0	6741.11	6025.12	5892.56	258.191	324.578	314.938	144.975	183.387	184.968	138.428
	5401.65	5259.53	5911.48	2916.96	2616.42	2572.41	1539.78	1525.61	1466.71	0	21.7829	0	0	0	19.5838	0	0	0	0	0	0	0	0	0	0	0	0	0	0	0	0	0	0	0	0	0	0	0	0	0	0	0	1922.84	2200.64	2316.11	2126.3	2338.19	1479.75	0
	0	0	0	12872	14638.5	13668.1	8815.78	8792.85	9501.73	85.8414	87.1317	86.5957	35.6792	97.3005	19.5838	0	0	0	0	0	1017.63	0	0	0	0	0	0	0	0	0	0	0	0	0	0	0	0	0	0	0	0	0	12175.7	12372.9	12446.6	8118.61	9948.76	7167.52	92.2852
	0	0	0	8756.06	9589.46	9477.9	15658	14833.4	14975.3	2789.85	2744.65	2489.63	321.113	389.202	372.093	563.835	596.203	270.206	0	985.83	1017.63	0	0	0	0	0	0	0	0	0	0	0	0	0	0	0	0	0	0	0	0	0	10640.2	10840.9	11318.1	15705.6	14350.1	13456.4	2445.56
	0	0	0	0	0	0	379.523	298.936	244.452	17146.8	16489.7	16604.7	3104.09	3055.23	3172.58	1409.59	2981.01	1351.03	1005.47	0	1017.63	1784.81	0	0	0	0	0	0	0	0	0	0	0	0	0	0	0	0	0	0	0	0	197.04	116.848	209.959	966.501	1146.17	1063.57	17949.5
	0	0	0	0	0	0	0	0	0	58844.3	57049.5	59296.4	23494.7	24091.6	23383.1	9021.36	11327.9	10808.2	16087.5	18730.8	12211.6	7139.25	4558.75	3517.39	0	7125.66	0	13274.2	0	0	0	0	0	0	0	0	0	0	0	0	0	0	0	0	0	0	0	0	64230.5
	0	0	0	0	0	0	0	0	0	86420.8	80117.6	86271	524787	525053	543569	561016	513629	562029	3.15114e+06	3.22169e+06	3.27067e+06	1.47568e+07	1.43272e+07	1.41663e+07	1.53632e+07	1.3781e+07	1.4116e+07	2.50485e+07	2.24689e+07	2.32687e+07	1.46958e+08	1.31794e+08	1.39676e+08	1.35846e+08	1.39134e+08	1.43447e+08	2.33012e+08	2.5743e+08	2.68388e+08	0	0	0	0	0	0	0	0	0	85963.7
10	22	22	22	44	44	44	46	46	46	69	69	69	95	95	95	96.5	96.5	96.5	120	120	120	142	142	142	143.5	143.5	143.5	164.5	164.5	164.5	188.5	188.5	188.5	189.5	189.5	189.5	212.5	212.5	212.5	236	236	236	237.5	237.5	237.5	260	260	260
	5653.14	7258.99	6939.46	245.575	250.564	185.259	220.173	134.357	47.8463	42.8664	90.7324	0	0	0	0	0	0	0	0	0	0	0	0	0	0	0	0	0	0	0	0	0	0	0	0	0	0	0	0	0	0	0	0	0	0	0	0	0
	0	0	0	1818.58	1720.09	1470.12	1849.46	1477.93	1148.31	42.8664	90.7324	0	37.1762	0	33.7152	0	0	0	0	0	0	0	0	0	0	0	0	0	0	0	0	0	0	0	0	0	0	0	0	0	0	0	0	0	0	0	0	0
	0	0	0	11907.1	12304.7	11312.7	8278.52	7120.94	7655.42	428.664	226.831	192.702	0	0	0	0	0	497.516	0	0	0	0	0	878.361	0	0	0	0	0	0	0	0	0	0	0	0	0	0	0	0	0	0	0	0	0	0	0	0
	0	0	0	12590.7	13171.6	13266.9	15588.3	16794.7	17416.1	4115.18	4400.52	4191.27	260.233	233.817	202.291	591.853	488.251	0	0	0	599.979	1814.47	0	0	0	0	0	0	0	0	0	0	0	0	0	0	0	0	0	0	0	0	0	0	0	0	0	0
	0	0	0	146.018	148.984	185.259	968.763	1119.65	1339.7	21733.3	16921.6	18933	1561.4	1558.78	1180.03	2959.26	1953	995.031	3022.37	0	1199.96	453.617	0	1756.72	0	1913.42	0	0	0	0	0	0	0	0	0	0	0	0	0	0	0	0	0	0	0	0	0	0
	0	0	0	0	0	0	0	0	0	65671.4	55800.4	63158.2	5873.84	6313.05	5495.57	4142.97	3906.01	5970.19	4533.56	672.284	2999.89	2268.09	2881.22	0	2127.61	1913.42	4162.04	0	0	0	0	0	0	0	0	0	0	0	0	0	0	0	0	0	0	0	0	0
	0	0	0	0	0	0	0	0	0	51739.8	62560	71155.3	507306	517125	450468	586526	468721	420898	1.29584e+06	1.13683e+06	1.02176e+06	2.15377e+06	2.42839e+06	2.09884e+06	2.13825e+06	2.16408e+06	2.37861e+06	4.55175e+06	4.86087e+06	4.87036e+06	8.28792e+06	1.04182e+07	8.69049e+06	8.16377e+06	9.55048e+06	9.68232e+06	1.12759e+07	1.57851e+07	1.39716e+07	1.54609e+07	2.2298e+07	1.95358e+07	1.51081e+07	2.09339e+07	2.12525e+07	1.89439e+07	2.73786e+07	2.232e+07
3.16	22	22	22	44	44	44	46	46	46	69	69	69	95	95	95	96.5	96.5	96.5	120	120	120	142	142	142
	6748.33	6334.06	6204.12	240.506	200.864	131.524	347.685	40.287	0	80.4109	0	40.8673	0	69.5674	0	0	0	0	0	0	0	0	0	0
	0	0	0	1860.76	2054	1872.65	1303.82	1329.47	1334.89	241.233	81.9031	163.469	36.5101	0	36.5101	0	0	0	0	0	226.128	0	155.093	0
	0	0	0	12873.4	13205.2	11799.6	10300.2	9709.17	7240.75	1809.25	2129.48	1675.56	73.0202	347.837	36.5101	0	531.086	190.296	233.864	226.128	678.384	0	0	0
	0	0	0	10575.9	11540	11210.9	16471.6	14664.5	13025.3	9528.69	11097.9	8704.73	1642.95	1808.75	2044.57	2524.67	1416.23	1902.96	467.728	452.256	678.384	1338.88	310.186	0
	0	0	0	221.519	272.138	231.733	912.673	1208.61	1173.08	19740.9	19370.1	19166.8	6608.33	5287.12	5147.92	6900.76	6373.03	6470.07	1637.05	3165.79	3391.92	2175.68	2326.4	1371.9
	0	0	0	0	0	0	0	0	0	35903.5	34686	34614.6	14056.4	10713.4	11902.3	13128.3	13100.1	12369.3	7717.51	5427.07	5200.94	3681.93	3256.95	3658.39
	0	0	0	0	0	0	0	0	0	27782	27150.9	25542	167873	150544	154766	152995	150297	164796	233396	192661	226580	300244	256834	232612
1	22	22	22	44	44	44	46	46	46	69	69	69	95	95	95	96.5	96.5	96.5	120	120	120	142	142	142
	6481.32	6553.65	6565.31	267.261	192.946	250	319.044	121.967	210.555	37.0543	161.576	76.2088	0	67.3473	66.6321	0	134.695	163.052	0	0	0	0	0	0
	0	0	0	2659.24	3062.24	3368.42	2153.55	1788.85	2021.32	592.869	403.939	723.984	32.2874	33.6737	33.3161	144.824	0	0	0	0	188.004	0	0	0
	0	0	0	12955.5	11626.6	13039.5	10688	10163.9	10990.9	4668.84	6503.43	5144.1	387.449	336.737	633.005	434.473	404.085	489.155	0	372.082	752.017	0	244.438	258.165
	0	0	0	6240.53	4294.61	4782.89	9092.75	6830.15	7706.3	11820.3	13087.6	12574.5	3293.32	3838.8	3431.56	3910.26	3906.15	4076.29	1536.47	1860.41	1316.03	515.397	1222.19	1032.66
	0	0	0	60.1336	43.5685	105.263	518.446	447.212	126.333	10301.1	9492.58	8916.43	7652.12	6195.95	7462.8	5937.8	6195.97	7826.49	2880.87	2604.57	2444.06	1546.19	1344.41	2194.41
	0	0	0	0	0	0	0	0	0	7707.29	7634.46	6439.65	7006.38	6802.08	6330.05	5503.33	3502.07	6195.97	3649.11	2976.65	3196.07	1932.74	1466.63	1290.83
	0	0	0	0	0	0	0	0	0	3705.43	3797.03	1943.32	26475.7	21719.5	18457.1	24330.5	21012.4	26088.3	34762.6	27162	26696.6	28733.4	27621.5	32012.5
0.316	22	22	22	44	44	44	46	46	46	69	69	69	95	95	95	120	120	120
	5022.4	5715.46	6099.42	379.747	335.294	379.518	312.863	412.478	289.465	83.0253	124.398	84.3522	67.9159	0	22.4734	0	0	0
	0	0	0	4829.11	3982.35	4246.99	3526.82	4331.02	3105.17	802.578	1219.1	1349.63	0	0	67.4202	0	32.8411	0
	0	0	0	10493.7	8952.94	8156.63	8845.48	10164.6	8815.52	7140.17	5896.47	5876.53	407.495	502.67	561.835	163.334	131.364	230.502
	0	0	0	1930.38	1700	1632.53	2332.25	2769.5	2078.88	7582.97	5548.16	6579.47	2444.97	1987.83	1910.24	816.672	459.776	461.005
	0	0	0	12.6582	5.88235	24.0964	28.4421	117.851	26.315	2241.68	1144.46	2080.69	2422.33	2353.41	1663.03	588.004	492.617	263.431
	0	0	0	0	0	0	0	0	0	525.827	199.037	281.174	837.629	594.065	561.835	392.003	197.047	428.076
	0	0	0	0	0	0	0	0	0	83.0253	49.7593	112.47	1131.93	1188.13	539.361	784.005	1018.07	362.218
0	22	22	22	44	44	44	46	46	46	69	69	69	95	95	95	120	120	120
	5830.99	6191.75	5783.06	586.42	718.75	618.026	265.156	498.208	431.212	147.805	106.571	147.478	21.4894	38.6436	63.7287	0	30.1903	29.8657
	0	0	0	5135.8	5275	5427.04	4560.69	4782.8	4159.92	1083.91	1039.07	1130.67	0	57.9654	106.215	33.7691	0	0
	0	0	0	6475.31	5487.5	5877.68	6496.33	6675.99	6874.02	4483.43	4875.63	5260.06	429.789	328.471	276.158	67.5383	90.571	59.7314
	0	0	0	666.667	400	527.897	875.015	971.506	1014.62	3177.82	3170.49	3146.21	1267.88	908.125	934.688	303.922	301.903	119.463
	0	0	0	6.17284	0	0	0	0	0	541.953	452.927	811.131	580.215	289.827	573.559	101.307	181.142	119.463
	0	0	0	0	0	0	0	0	0	49.2685	26.6428	24.5797	257.873	154.575	63.7287	135.077	90.571	0
	0	0	0	0	0	0	0	0	0	49.2685	0	24.5797	0	57.9654	63.7287	67.5383	60.3807	179.194
[truncated: 38 more columns]
