# Supplementary material for: Stochastic Measurement Models for Quantifying Lymphocyte Responses Using Flow Cytometry
Source: PLoS One. 2016 Jan 7;11(1):e0146227. doi: 10.1371/journal.pone.0146227 (PMC4704825; doi:10.1371/journal.pone.0146227)
Supplement: S1 Dataset — Detail of data format can be found within the archive. (ZIP) [file pone.0146227.s001.zip › 04_t--il2/readme.txt]

OT-I/ Bim-/- CD8+ T-cells stimulated with N4 in the presence h-IL-2 at indicated concentrations were sub-cultured into fresh h-IL-2 every ~48 hrs

data from: Marchingo et al., Antigen affinity, costimulation, and cytokine inputs sum linearly to amplify T cell expansion, Science, 2014
