# Supplementary material for: Stochastic Measurement Models for Quantifying Lymphocyte Responses Using Flow Cytometry
Source: PLoS One. 2016 Jan 7;11(1):e0146227. doi: 10.1371/journal.pone.0146227 (PMC4704825; doi:10.1371/journal.pone.0146227)
Supplement: S1 Dataset — Detail of data format can be found within the archive. (ZIP) [file pone.0146227.s001.zip › 05_t--vv--qsc/input - t--vv--qsc.xlsx]

## Sheet: live
1	72	72	72	72	72	120	120	120	120	120	168	168	168	168	168	216	216	216	216	216	288	288	288	288	288	360	360	360	360	360
	85935.5	197374	43460	169664	13722.5	2.74432e+06	3.01697e+06	1.78701e+06	3.17274e+06	1.37231e+06	4.17297e+06	3.32577e+06	3.28928e+06	2.98731e+06	950780	941425	1.13909e+06	293436	863871	365821	81675	306122	646715	19692.7	38242.1	2542.83	2767.18	231376	12462.8	31988.8
2	72	72	72	72	72	96	96	96	96	96	120	120	120	120	120	144	144	144	144	144	168	168	168	168	168	240	240	240	240	240
	36753.4	24924.3	67963.5	205504	222796	1.2105e+06	984365	903296	1.01354e+06	1.352e+06	3.85284e+06	4.34704e+06	3.04518e+06	4.78738e+06	1.45006e+06	4.06026e+06	4.15803e+06	5.19996e+06	3.73103e+06	5.45673e+06	6.08638e+06	3.99549e+06	2.71821e+06	3.55539e+06	1.97223e+06	2.26177e+06	721992	269130	160140	297056

## Sheet: drop
1	72	72	72	72	72	120	120	120	120	120	168	168	168	168	168	216	216	216	216	216	288	288	288	288	288	360	360	360	360	360
	17970.4	40856.8	8298.78	28934	1254.72	2.00796e+06	2.12739e+06	1.14017e+06	2.21932e+06	821202	3.77832e+06	2.79847e+06	2.86302e+06	2.80895e+06	801518	920432	1.12592e+06	286967	844681	354068	80288.5	298586	641197	14407.3	36080.9	2221.33	1893.71	230501	11589.7	31689.7
2	72	72	72	72	72	96	96	96	96	96	120	120	120	120	120	144	144	144	144	144	168	168	168	168	168	240	240	240	240	240
	11779.9	7188.46	25121.7	82344	74533.7	737396	449599	429958	576780	801042	2.974e+06	3.51266e+06	2.66473e+06	3.92624e+06	961981	3.56602e+06	3.9781e+06	4.44214e+06	3.43897e+06	5.09952e+06	5.95445e+06	3.90342e+06	2.55172e+06	3.43346e+06	1.86673e+06	2.25399e+06	719721	267061	159779	292485
