# Supplementary material for: Stochastic Measurement Models for Quantifying Lymphocyte Responses Using Flow Cytometry
Source: PLoS One. 2016 Jan 7;11(1):e0146227. doi: 10.1371/journal.pone.0146227 (PMC4704825; doi:10.1371/journal.pone.0146227)
Supplement: S1 Dataset — Detail of data format can be found within the archive. (ZIP) [file pone.0146227.s001.zip › 06_t--vv--tot/input - t--vv--tot.xlsx]

## Sheet: live
2	72	72	72	72	72	120	120	120	120	120	168	168	168	168	168	240	240	240	240	240
	70232	50210	27502	91155	94270	442169	287504	374352	434130	391093	192766	259028	224539	290379	160471	28721	89634	135200	93958	83221
3	72	72	72	72	72	120	120	120	120	120	168	168	168	168	168	240	240	240	240	240
	55674	50880	51981	74354	56907	267362	85821	133136	137920	163418	153527	77627	77047	100426	127859	78010	39845	17138	35729	25309
4	72	72	72	72	72	120	120	120	120	120	168	168	168	168	168	240	240	240	240	240
	45174	35972	43554	39848	37292	80028	42145	51252	65222	66277	39785	41899	25792	45019	31486	12612	19375	5511	22715	12792
