# Supplementary material for: Stochastic Measurement Models for Quantifying Lymphocyte Responses Using Flow Cytometry
Source: PLoS One. 2016 Jan 7;11(1):e0146227. doi: 10.1371/journal.pone.0146227 (PMC4704825; doi:10.1371/journal.pone.0146227)
Supplement: S1 Dataset — Detail of data format can be found within the archive. (ZIP) [file pone.0146227.s001.zip › 06_t--vv--tot/readme.txt]

in vivo, +/- il2ra, N4 or Q4

data from: Marchingo et al., Antigen affinity, costimulation, and cytokine inputs sum linearly to amplify T cell expansion, Science, 2014
