# Supplementary material for: Stochastic Measurement Models for Quantifying Lymphocyte Responses Using Flow Cytometry
Source: PLoS One. 2016 Jan 7;11(1):e0146227. doi: 10.1371/journal.pone.0146227 (PMC4704825; doi:10.1371/journal.pone.0146227)
Supplement: S1 Dataset — Detail of data format can be found within the archive. (ZIP) [file pone.0146227.s001.zip › 07_b--bimko/input - b--bimko.xlsx]

## Sheet: live
0	28	28	28	28	28	28	28	28	28	47	47	47	47	47	47	47	47	47	67.5	67.5	67.5	67.5	67.5	67.5	67.5	67.5	67.5	75.5	75.5	75.5	75.5	75.5	75.5	75.5	75.5	75.5	92.5	92.5	92.5	92.5	92.5	92.5	92.5	92.5	92.5	98.5	98.5	98.5	98.5
	6171.75	7112.72	6628.68	7254.38	6743.54	6912.02	7063.41	6670.6	6792.96	1498.88	1733.59	1784.96	1620.69	1690.36	1520.16	1433.46	1612.86	1647.15	480.322	540.791	457.125	612.608	547.599	469.967	461.502	516.77	571.715	616.065	507.113	599.782	620.98	569.353	585.926	667.962	630.677	517.257	389.053	420.597	441.729	395.084	433.877	437.421	455.578	413.328	390.21	407.937	501.979	506.746	534.087
	0	0	0	0	0	0	0	0	0	4322.45	5202.99	5041.06	4487.23	4376.67	4072.36	3905.77	4511.5	4553.38	857.901	971.323	911.512	995.488	883.419	834.882	1054.46	1143.56	1008.02	761.022	739.091	805.341	910.369	739.064	704.211	917.721	734.309	652.972	646.703	659.106	691.516	591.352	739.303	682.803	559.118	643.259	737.382	594.278	622.776	611.972	644.681
	0	0	0	0	0	0	0	0	0	7630.12	8350.54	8849.12	7900.61	7345.42	7100.26	6748.53	7874.83	7702.16	3190.16	3150.24	3306.63	3484.21	3503.42	3607.69	3205.34	4187.5	3484.45	3027.36	2932.09	3069.31	3762.05	2975.42	2893.87	3246.87	3111.93	2908.93	2326.59	2387.66	2382.18	2250.7	2686.04	2283.12	2189.88	2200.77	2458.9	2213.43	2437.42	2461.73	2411.49
	0	0	0	0	0	0	0	0	0	3291.46	3491.6	3458.64	3115.7	2682.06	2790.05	2635.39	3015.94	2948.12	10035.4	10254	11157.1	11889.9	11826.3	11378.7	11193.5	11959.1	11536.6	8479.96	8181.25	9109.37	9950.75	8151.6	8169.95	9316.61	8557.07	7825.43	6678.31	7306.59	7619.82	7131.91	7712.73	6849.37	6639.53	6876.03	7396.77	7025.57	7556.53	7329.82	6962.02
	0	0	0	0	0	0	0	0	0	471.945	590.442	563.085	493.926	420.466	521.196	370.444	469.196	608.587	25110.3	25847.7	25516.9	28406.7	27255.9	25491.6	26767.1	28892.4	26479.4	25247.5	23882.9	25112	26666	22952	23673.6	24639.1	24549	21125.6	19295.5	19032	19538.6	18301.3	21031.6	18705.1	18269.7	19407.3	19748.6	16576.8	18106.1	19026.5	17827.2
	0	0	0	0	0	0	0	0	0	12.1531	39.9547	35.6101	19.8452	31.8535	47.5695	32.2126	18.046	13.2302	25105.2	26514.5	26280.6	28607	28953.2	25383.7	25273.5	29269.2	26338	43765.7	41540.1	45335.6	45217	40511.7	40987.3	36883.1	41749	37898	34009.9	33340	33918.5	33645.9	37107.9	32273.1	32097.5	35037.1	33282.6	28958.5	32481	34336.9	31020.2
	0	0	0	0	0	0	0	0	0	0	0	0	0	0	0	0	0	0	5784.41	6507.86	5986.42	6011.21	6628.67	5316.15	5056.94	6117.89	6099.29	20045.8	20211.7	20429.2	19886.4	20354.4	20314.8	11953.6	18784.1	18290.9	30660.4	30262.5	31026.2	30842	32540.8	29072.5	27955.9	31204.9	30700.3	29965.7	34628.5	33783.1	31559.7
	0	0	0	0	0	0	0	0	0	0	0	0	0	0	0	0	0	0	303.091	640.548	369.532	477.127	372.125	492.083	313.262	496.766	806.419	4418.39	3077.75	3004.54	3183.28	2917.93	3438.53	1394.01	3120.81	3077.93	16100.6	15592.9	15155.5	15647.9	15436.9	15069.7	15173.8	17042.3	15255.5	18452.8	20761	20638.1	19585.9
[truncated: 23 more columns]
