# Supplementary material for: Stochastic Measurement Models for Quantifying Lymphocyte Responses Using Flow Cytometry
Source: PLoS One. 2016 Jan 7;11(1):e0146227. doi: 10.1371/journal.pone.0146227 (PMC4704825; doi:10.1371/journal.pone.0146227)
Supplement: S1 Dataset — Detail of data format can be found within the archive. (ZIP) [file pone.0146227.s001.zip › 07_b--bimko/limits - b--bimko - CytonG.xlsx]

## Sheet: Sheet1
parameters	12
treatments	1
	locked	fixed	min	max
n0	0	0	4937	8705
pActiv	0	0	0.1	1
uDiv1	0	0	10	200
sDiv1	0	0	0.1	1
uDth1	0	0	1	500
sDth1	0	0	0.1	1
uDivN	0	0	4	15
sDivN	0	0	0.1	1
uDthN	0	0	1	500
sDthN	0	0	0.1	1
uDest	0	0	2	10
sDest	0	0	0.1	7
