# Supplementary material for: Stochastic Measurement Models for Quantifying Lymphocyte Responses Using Flow Cytometry
Source: PLoS One. 2016 Jan 7;11(1):e0146227. doi: 10.1371/journal.pone.0146227 (PMC4704825; doi:10.1371/journal.pone.0146227)
Supplement: S1 Dataset — Detail of data format can be found within the archive. (ZIP) [file pone.0146227.s001.zip › 07_b--bimko/readme.txt]

experiment: Susanne Heinzel

CpG stimulated small B cells isolated and pooled from 2 spleens. One Bim -/- and one Bim +/-

each measurement was done in 9 replicates

time point 0h was excluded
