# Supplementary material for: Stochastic Measurement Models for Quantifying Lymphocyte Responses Using Flow Cytometry
Source: PLoS One. 2016 Jan 7;11(1):e0146227. doi: 10.1371/journal.pone.0146227 (PMC4704825; doi:10.1371/journal.pone.0146227)
Supplement: S1 Dataset — Detail of data format can be found within the archive. (ZIP) [file pone.0146227.s001.zip › 08_b--gfp/input - b--gfp.xlsx]

## Sheet: live
10	1	1	1	2	2	2	3	3	3	4	4	4	5	5	5	6	6	6	7	7	7	8	8	8	9	9	9	10	10	10	11	11	11	12	12	12	13	13	13	14	14	14	15	15	15	16	16	16
	4797.52	4410.62	4295.49	3102.39	3056.05	3143.99	2604.55	2459.92	2414.83	1642.25	1678.96	1558.78	656.092	682.642	685.227	2780.85	2478.46	2395.46	2193.24	1938.54	1770.28	2545.37	2464.76	2312.21	2427.64	2389.33	2035.48	1556.22	1678.06	1727.02	3669.3	3877.26	4173.7	9471.7	8893.93	9505.21	8367.76	9158.73	8555.73	10200.3	9448.84	10224	10408.8	10432.7	10533.8	10567.8	11343.4	11018
100	1	1	1	2	2	2	3	3	3	4	4	4	5	5	5	6	6	6	7	7	7	8	8	8	9	9	9	10	10	10	11	11	11	12	12	12	13	13	13	14	14	14	15	15	15	16	16	16
	40081.3	38689.8	37365.3	19880.4	19978.9	20239.8	11780.2	11672.9	11039.4	6351.96	6543.43	6048.98	3258.41	3329.14	2946.02	11327.2	10289.6	10444.6	12801.7	11247.6	11499.3	13305.5	12716.3	12144.7	12497.6	12561.1	11311.5	13675.8	13017.6	12583.5	29606.8	30378.3	30439	89312.8	86052.2	96776	77502.4	80059.8	71581.4	85266.2	80028.1	84737.5	77558.1	77063.5	74630.3	71155.1	74034.1	68916.1
