# Supplementary material for: Stochastic Measurement Models for Quantifying Lymphocyte Responses Using Flow Cytometry
Source: PLoS One. 2016 Jan 7;11(1):e0146227. doi: 10.1371/journal.pone.0146227 (PMC4704825; doi:10.1371/journal.pone.0146227)
Supplement: S1 Dataset — Detail of data format can be found within the archive. (ZIP) [file pone.0146227.s001.zip › 08_b--gfp/readme.txt]

experiment: Jie Zhou

each "time point" is actually a drug condition at d4:2200 (drug @ concentration);
the first concentration (labelled '10') is estimated numbers of Blimp+ cells;
the second concentration (labelled '100') is estimated numbers of live cells.
