# Supplementary material for: Stochastic Measurement Models for Quantifying Lymphocyte Responses Using Flow Cytometry
Source: PLoS One. 2016 Jan 7;11(1):e0146227. doi: 10.1371/journal.pone.0146227 (PMC4704825; doi:10.1371/journal.pone.0146227)
Supplement: S1 Dataset — Detail of data format can be found within the archive. (ZIP) [file pone.0146227.s001.zip › 09_b--tot/input - b--tot.xlsx]

## Sheet: live
0	1	1	1	2	2	2	3	3	3	4	4	4	5	5	5	6	6	6	7	7	7	8	8	8	9	9	9	10	10	10	11	11	11	12	12	12	13	13	13	14	14	14	15	15	15	16	16	16
	62474.1	63058.3	52723.9	30156.6	32597.2	25906.3	372.624	621.661	591.409	161.943	295.983	288.235	201.942	268.702	150.579	5877.73	5677.02	6992.79	1268.1	1294.34	1643.27	655.738	952.286	954.749	1071.84	977.952	900.726	865.079	853.622	681.018	106681	101771	85916.5	2379.63	2985.32	1794.01	328.358	436.672	388.944	8.75274	90.7372	43.1732	31.8091	41.2595	45.319	58134.5	57407.1	67154.8
