# Supplementary material for: Stochastic Measurement Models for Quantifying Lymphocyte Responses Using Flow Cytometry
Source: PLoS One. 2016 Jan 7;11(1):e0146227. doi: 10.1371/journal.pone.0146227 (PMC4704825; doi:10.1371/journal.pone.0146227)
Supplement: S1 Dataset — Detail of data format can be found within the archive. (ZIP) [file pone.0146227.s001.zip › 09_b--tot/readme.txt]

experiment: Jie Zhou

each "time point" is actualy a drug condition at d7:1400 (drug @ concentration);
the first concentration (labelled '0') is estimated cell numbers.
