# Supplementary material for: Stochastic Measurement Models for Quantifying Lymphocyte Responses Using Flow Cytometry
Source: PLoS One. 2016 Jan 7;11(1):e0146227. doi: 10.1371/journal.pone.0146227 (PMC4704825; doi:10.1371/journal.pone.0146227)
Supplement: S1 Dataset — Detail of data format can be found within the archive. (ZIP) [file pone.0146227.s001.zip › 10_t--n4/input - t--n4.xlsx]

## Sheet: live
5	18	18	18	28	28	28	42	42	42	50	50	50	66	66	66	76	76	76	90	90	90
	9343.59	9989.27	9026.24	6640.77	7301.89	6895.62	795.974	636.121	735.019	688.438	644.584	475.46	360.85	343.659	265.907	213.904	250.219	253.7	218.735	155.466	148.423
	0	0	0	3615.17	3301.89	2837.78	3289.11	2753.56	3225.66	1650.49	1602.51	1503.07	434.998	421.104	432.099	231.729	210.711	224.101	123.633	105.316	88.1262
	0	0	0	0	0	0	19739.2	18220.6	20145.1	10247.1	11145.9	8673.31	1636.18	1752.18	1419.75	668.449	618.964	642.706	256.776	330.993	255.102
	0	0	0	0	0	0	12772.2	12375.4	14176	41297.4	43572.1	36641.1	6717.75	7202.32	6771.13	2740.64	3353.82	2752.64	846.41	977.934	992.579
	0	0	0	0	0	0	64.0439	31.1388	32.7715	34651.4	33097.6	29539.9	28759.3	28514	28105.4	14398.4	15623.4	12215.6	3071.8	3289.87	2973.1
	0	0	0	0	0	0	0	0	0	556.046	295.434	444.785	71270.4	67371.7	71225.1	42384.1	42928	39797	11350.5	12291.9	11753.2
	0	0	0	0	0	0	0	0	0	0	0	0	34097.9	33330.1	35783.5	63877	63388.9	67526.4	33095.6	35887.7	35287.6
	0	0	0	0	0	0	0	0	0	0	0	0	1067.72	1243.95	1576.45	26733.5	26725.2	32401.7	74213	81153.5	84332.1
	0	0	0	0	0	0	0	0	0	0	0	0	0	0	0	1836.01	1641.79	2202.96	44160.7	49654	53218.9
