# Supplementary material for: Stochastic Measurement Models for Quantifying Lymphocyte Responses Using Flow Cytometry
Source: PLoS One. 2016 Jan 7;11(1):e0146227. doi: 10.1371/journal.pone.0146227 (PMC4704825; doi:10.1371/journal.pone.0146227)
Supplement: S1 Dataset — Detail of data format can be found within the archive. (ZIP) [file pone.0146227.s001.zip › 10_t--n4/readme.txt]

experiment: Susanne Heinzel

OT-1 mice, approx 12 weeks old, naive CD8 T cells isolated from lymph nodes
MACS CD8 II isolation kit. Anti-CD44-biotin antibody was added to
biotinylated purification cocktail to remove memory T cells. Purified naive
CD8 T cells were labelled with 5µM CTV and cultured at 10000 cells /well in
the presence of 1ng/mL IL-7 and stimulated with 10ng/mL SIINFEKL peptide and
100U/mL IL-2.

time point 0h was excluded
