# Supplementary material for: Stochastic Measurement Models for Quantifying Lymphocyte Responses Using Flow Cytometry
Source: PLoS One. 2016 Jan 7;11(1):e0146227. doi: 10.1371/journal.pone.0146227 (PMC4704825; doi:10.1371/journal.pone.0146227)
Supplement: S1 Dataset — Detail of data format can be found within the archive. (ZIP) [file pone.0146227.s001.zip › t--il2-low-high/input - t--il2-low-high.xlsx]

## Sheet: live
316	30.5	30.5	30.5	42.5	42.5	42.5	45	45	45	69	69	69	90.5	90.5	90.5	93.5	93.5	93.5	118.5	118.5	118.5	146	146	146	147	147	147	164	164	164	211.5	211.5	211.5	213.5	213.5	213.5	260	260	260
	3994.74	3772.09	3819.28	697.54	803.176	620.17	134.068	146.933	165.259	22.1932	47.4851	22.5759	20.3008	47.5282	0	0	0	0	0	0	0	0	0	0	0	0	0	0	0	0	0	0	0	0	0	0	0	0	0
	5084.21	4898.75	5337.35	3816.3	3761.08	3466	1687.03	1209.37	1509.36	0	0	22.5759	0	23.7641	0	0	0	0	0	0	0	0	0	0	0	0	0	0	0	0	0	0	0	0	0	0	0	0	0
	0	0	0	12890.1	12413.2	14026.3	8580.37	8352.59	9023.13	66.5797	284.91	225.759	20.3008	47.5282	60.527	0	0	0	1276.63	0	0	0	0	0	0	0	0	0	0	0	0	0	0	0	0	0	0	0	0
	0	0	0	7943.89	8070.53	9488.02	15630.1	13981.3	15997.1	3817.24	3110.27	3250.93	406.016	475.282	342.986	886.426	0	583.986	0	0	0	969.502	2259.99	0	0	0	0	0	0	0	0	0	0	0	0	0	0	0	0
	0	0	0	0	0	0	379.86	531.22	440.69	18398.2	20442.3	18534.8	5826.33	5822.2	4539.52	2068.33	1150.15	2043.95	0	1185.04	1143.51	0	0	0	0	0	0	0	0	0	0	0	0	0	0	0	0	0	0
	0	0	0	0	0	0	0	0	0	59722	55130.2	57658.8	48092.6	48241.1	43579.4	25706.4	12076.6	16059.6	34469.1	16590.6	24013.8	8725.51	20339.9	4734.3	0	0	0	0	0	0	0	0	0	0	0	0	0	0	0
	0	0	0	0	0	0	0	0	0	78919.1	79015.1	84772.4	552872	546122	572565	629067	577375	562087	4.10693e+06	4.14054e+06	3.99887e+06	2.05059e+07	1.89703e+07	1.96738e+07	1.98443e+07	1.84276e+07	2.09152e+07	4.10765e+07	3.33828e+07	3.3221e+07	2.47735e+08	1.96345e+08	2.48161e+08	2.47186e+08	2.0905e+08	2.36005e+08	6.49367e+08	6.07322e+08	6.57071e+08
0.316	22	22	22	44	44	44	46	46	46	69	69	69	95	95	95	120	120	120
	5022.4	5715.46	6099.42	379.747	335.294	379.518	312.863	412.478	289.465	83.0253	124.398	84.3522	67.9159	0	22.4734	0	0	0
	0	0	0	4829.11	3982.35	4246.99	3526.82	4331.02	3105.17	802.578	1219.1	1349.63	0	0	67.4202	0	32.8411	0
	0	0	0	10493.7	8952.94	8156.63	8845.48	10164.6	8815.52	7140.17	5896.47	5876.53	407.495	502.67	561.835	163.334	131.364	230.502
	0	0	0	1930.38	1700	1632.53	2332.25	2769.5	2078.88	7582.97	5548.16	6579.47	2444.97	1987.83	1910.24	816.672	459.776	461.005
	0	0	0	12.6582	5.88235	24.0964	28.4421	117.851	26.315	2241.68	1144.46	2080.69	2422.33	2353.41	1663.03	588.004	492.617	263.431
	0	0	0	0	0	0	0	0	0	525.827	199.037	281.174	837.629	594.065	561.835	392.003	197.047	428.076
	0	0	0	0	0	0	0	0	0	83.0253	49.7593	112.47	1131.93	1188.13	539.361	784.005	1018.07	362.218
