# Supplementary material for: Stochastic Measurement Models for Quantifying Lymphocyte Responses Using Flow Cytometry
Source: PLoS One. 2016 Jan 7;11(1):e0146227. doi: 10.1371/journal.pone.0146227 (PMC4704825; doi:10.1371/journal.pone.0146227)
Supplement: S1 Dataset — Detail of data format can be found within the archive. (ZIP) [file pone.0146227.s001.zip › t--il2-low-high/limits - t--il2-low-high - ADMBP.xlsx]

## Sheet: Sheet1
parameters	11
treatments	2
	locked	fixed	min	max	min	max
n0	1	0	6228	6228	5612	5612
p0	1	0	1	1	1	1
pN	0	0	0	1	0	1
uDiv0	0	1	25	35	25	35
sDiv0	0	1	0.1	17	0.1	17
uDth0	1	0	600	600	600	600
sDth0	1	0	0.01	0.01	0.01	0.01
uDivN	0	1	7	9	7	9
sDivN	0	1	0.1	4	0.1	4
uDthN	0	0	7	260	7	260
sDthN	0	0	0.1	130	0.1	130
