# Supplementary material for: Stochastic Measurement Models for Quantifying Lymphocyte Responses Using Flow Cytometry
Source: PLoS One. 2016 Jan 7;11(1):e0146227. doi: 10.1371/journal.pone.0146227 (PMC4704825; doi:10.1371/journal.pone.0146227)
Supplement: S1 File — MATLAB implementation of 3F measurement model, Cyton response model, as well as fitting and data analysis routines. (ZIP) [file pone.0146227.s008.zip]

Archive with 37 entries (37 files):
- clearCachedData.m
- computeIdealAICc.m
- evalSensitivity.m
- exploreMeasNoise.m
- fitModels.m
- makeFigFitMultiConc.m
- makeFigFitTimePts.m
- runPackage.m
- +format/computeStats.m
- +format/getConstraints.m
- +format/getDataTypes.m
- +format/getParamLimits.m
- +format/groupSamples.m
- +format/loadData.m
- +format/loadFittedParam.m
- +format/loadStartingParam.m
- +models/computeAICc3F.m
- +models/computeAICcLVS.m
- +models/computeAICcLogNrm.m
- +models/computeAICcSSR.m
- +models/computeCost3F.m
- +models/computeCostLVS.m
- +models/computeCostLogNrm.m
- +models/computeCostSSR.m
- +models/fitOneDataset.m
- +models/genericObjFunc.m
- +models/loadContext.m
- +models/plotSolution.m
- +utils/dispStruct.m
- +utils/xlsreadCOM.m
- +models/+ADMBP/computePredictions.m
- +models/+ADMBP/initParamList.m
- +models/+ADMBP/printParams.m
- +models/+CytonG/computePredictions.m
- +models/+CytonG/initParamList.m
- +models/+CytonG/printParams.m
- +models/+xMeans/computePredictions.m
