# Supplementary material for: Stochastic Measurement Models for Quantifying Lymphocyte Responses Using Flow Cytometry
Source: PLoS One. 2016 Jan 7;11(1):e0146227. doi: 10.1371/journal.pone.0146227 (PMC4704825; doi:10.1371/journal.pone.0146227)
Supplement: S1 File — MATLAB implementation of 3F measurement model, Cyton response model, as well as fitting and data analysis routines. (ZIP) [file pone.0146227.s008.zip › clearCachedData.m]

% estimating the range for starting number of cells from input data
close all; clear variables; clearvars -global *; clc;
ctx = models.loadContext();

fprintf('delete data cache (d), results cache (r) or both (b)?\n');
prompt = '(any other input to skip this step) ';
c = input(prompt, 's');
if ((numel(c) ~= 1) || ((c ~= 'd') && (c ~= 'r') && (c ~= 'b')))
	fprintf('nothing was deleted\n');
	return
end
if ((c == 'd') || (c == 'b'))
	fprintf('deleting data cache ...\n');
	datasets = dir(fullfile(ctx.dataPath, '*_*--*'));
	numData = numel(datasets);
	for iData = 1:numData
		dataset = datasets(iData).name;
		fprintf('=> [%s]\n', dataset);
		list = dir(fullfile(ctx.dataPath, dataset, '*.mat'));
		fprintf('found %d [.mat] files\n', numel(list));
		delete(fullfile(ctx.dataPath, dataset, '*.mat'));
	end
	fprintf('data cache was cleared\n');
end
fprintf('\n');
if ((c == 'r') || (c == 'b'))
	fprintf('deleting results cache ...\n');
	list = dir(fullfile(ctx.currPath, '*.mat'));
	fprintf('found %d [.mat] files\n', numel(list));
	delete(fullfile(ctx.currPath, '*.mat'));
	fprintf('results cache was cleared\n');
end
