# Supplementary material for: Stochastic Measurement Models for Quantifying Lymphocyte Responses Using Flow Cytometry
Source: PLoS One. 2016 Jan 7;11(1):e0146227. doi: 10.1371/journal.pone.0146227 (PMC4704825; doi:10.1371/journal.pone.0146227)
Supplement: S1 File — MATLAB implementation of 3F measurement model, Cyton response model, as well as fitting and data analysis routines. (ZIP) [file pone.0146227.s008.zip › computeIdealAICc.m]

%{
compute AICc for the ideal response model
generate: S2 Table

Andrey Kan: akan@wehi.edu.au
Walter and Eliza Hall Institute, 2014 -- 2015
%}
%% %%%%%%% initialization %%%%%%%
close all; clear variables; clearvars -global *; clc;
ctx = models.loadContext();
listDatasets	= dir(fullfile(ctx.dataPath, '*_*--*'));
listMeasModels	= {'3F', 'SSR', 'LVS'};
numDatasets		= numel(listDatasets);
numMeasModels	= numel(listMeasModels);
coeffs			= [0.01, 0.05, 0.1];
results			= cell(numDatasets*numel(coeffs), 6);
header			= [ ...
	{'dataset', 'kResp'}, listMeasModels, {'AICc(3F) - minAICc'}];

%% %%%%%%% main loop %%%%%%%
fprintf('%15s:  ', 'results');
for iMeasModel = 1:numMeasModels
	measModel = listMeasModels{iMeasModel};
	fprintf('%10s', measModel);
end
fprintf('%10s', 'winner');
fprintf('\n');
row = 1;
for iData = 1:numDatasets
	dataset = listDatasets(iData).name;
	if (dataset(1) > '1')
		continue
	end
	currPath = fullfile(ctx.dataPath, dataset);
	inputFile = dir(fullfile(currPath, 'input*xlsx'));
	inputFile = fullfile(currPath, inputFile(1).name);
	data = format.loadData(inputFile);
	
	% prepare information required in different measurement models
	stats = format.computeStats(data, ctx.m3f.minSize);
	ctx.m3f.alpha	= stats.alpha;
	ctx.m3f.beta	= stats.beta;
	data.alpha		= stats.alpha;
	data.beta		= stats.beta;
	data.m3f.eps	= ctx.m3f.eps;
	data.logn.cap	= ctx.logn.cap;
	data.lvs.eps	= ctx.lvs.eps;

	measModel = listMeasModels{1};
	funcAICc = str2func(['models.computeAICc', measModel]);
	[~, ~, n] = funcAICc(data, [], data, 'xMeans');
	selection = ceil(coeffs.*n);

	for kResp = selection
		fprintf('%15s (%3d):  ', dataset, kResp);
		currScores = NaN(1, numMeasModels);
		results{row,1} = dataset(4:end);
		results{row,2} = kResp;
		for iMeasModel = 1:numMeasModels
			measModel = listMeasModels{iMeasModel};
			funcAICc = str2func(['models.computeAICc', measModel]);
			[~, lnL, n, ~, kMeas] = funcAICc(data, [], data, 'xMeans');
			k = kResp + kMeas;
			AICc = 2*k - 2*lnL + (2*k*(k + 1))/(n - k - 1);
			fprintf('%10.1e', AICc);
			currScores(iMeasModel) = AICc;
			
			results{row,2 + iMeasModel} = AICc;
		end
		[minAICc, iBest] = min(currScores);
		%fprintf('%10s', listMeasModels{iBest});
		diff3F = currScores(1) - minAICc;
		fprintf('%10.1f', diff3F);
		fprintf('\n');
		results{row,end} = diff3F;
		row = row + 1;
	end
end

%% %%%%%%% save results %%%%%%%
outputFile = fullfile(ctx.currPath, 'aicc.xlsx');
delete(outputFile);
xlswrite(outputFile, [header; results]);
