# Supplementary material for: Stochastic Measurement Models for Quantifying Lymphocyte Responses Using Flow Cytometry
Source: PLoS One. 2016 Jan 7;11(1):e0146227. doi: 10.1371/journal.pone.0146227 (PMC4704825; doi:10.1371/journal.pone.0146227)
Supplement: S1 File — MATLAB implementation of 3F measurement model, Cyton response model, as well as fitting and data analysis routines. (ZIP) [file pone.0146227.s008.zip › evalSensitivity.m]

%{
evaluation of the sensitivity of 3F fitting
generate: S5 Figure

Andrey Kan: akan@wehi.edu.au
Walter and Eliza Hall Institute, 2014 -- 2015
%}
function evalSensitivity()
close all; clear variables; clearvars -global *; clc;
ctx = models.loadContext();

respModel = 'CytonG';
listDatasets = {'03_b--lps'};
numData = numel(listDatasets);

% for [b--lps] dataset
xtext = [30, 70, 70];
ytext = [5*10^4, 4*10^4, 2.2*10^4];
concLabels = {'15 ug/mL', '5.6 ug/mL', '1.9 ug/mL'};
xtextAll = {xtext};
ytextAll = {ytext};
concLabelsAll = {concLabels};

coeffs = [0.25 0.5 1 2 4];
epsilons = ctx.m3f.eps.*coeffs;
numFits = numel(coeffs);

%% %%%%%%% log file %%%%%%%
currTime = now();
timeStamp = datestr(currTime, 'YYmmdd-HHMM');
logFile = fullfile(ctx.currPath, [timeStamp, '__log-', mfilename(), '.txt']);
fclose( fopen(logFile, 'w') ); % make sure that file exists
diary(logFile);
fprintf('%s\n', datestr(currTime, 'dd-mmm-yyyy HH:MM:SS'));
utils.dispStruct(ctx, 'ctx');
totElapsed = 0;

%% %%%%%%% main loop %%%%%%%
for idxData = 1:numData
	%% %%%%%%% load data %%%%%%%
	dataset			= listDatasets{idxData};
	currPath		= fullfile(ctx.dataPath, dataset);
	inputFile		= dir(fullfile(currPath, 'input*xlsx'));
	pathFile		= fullfile(currPath, inputFile(1).name);
	data			= format.loadData(pathFile);
	idxPar			= eval(['models.', respModel, '.initParamList()']);
	info.dt			= data.dt;
	info.maxTime	= data.maxTime;
	info.lastDivs	= data.lastDivs;
	info.numTypes	= numel(data.meas);
	info.idxPar		= idxPar;
	ctx.xtext		= xtextAll{idxData};
	ctx.ytext		= ytextAll{idxData};
	ctx.concLabels	= concLabelsAll{idxData};
	
	%% %%%%%%% load pre-fitted values if exist %%%%%%%
	[~, dataName, ~] = fileparts(data.xlsFile);
	namePattern = sprintf('*__%s-%s-sens-eval.mat', dataName, respModel);
	list = dir(fullfile(ctx.currPath, namePattern));
	if (~isempty(list))
		fileName = list(end).name;
		fullName = fullfile(ctx.currPath, fileName);
		load(fullName, 'fits');
		compareFit(ctx, data, fits, info, respModel);
		continue
	end
	
	%% %%%%%%% prepare for fitting %%%%%%%
	stats = format.computeStats(data, ctx.m3f.minSize);
	ctx.m3f.alpha	= stats.alpha;
	ctx.m3f.beta	= stats.beta;
	data.alpha		= stats.alpha;
	data.beta		= stats.beta;
	data.m3f.eps	= ctx.m3f.eps;
	data.logn.cap	= ctx.logn.cap;
	data.lvs.eps	= ctx.lvs.eps;
	
	[lb, ub, fixed] ...
		= format.getParamLimits(data.numTreats, data.xlsFile, respModel);
	ctx.lb = lb;
	ctx.ub = ub;
	ctx.fixed = fixed;
	ctx.locked = all(lb == ub, 2);
	ctx.idxPar = idxPar;
	
	par0 = format.loadStartingParam(ctx, data.xlsFile, respModel, '3F');
	
	%% %%%%%%% run fitting %%%%%%%
	fittedParams	= cell(numFits, 1);
	fittedCosts		= NaN(numFits, 1);
	
	tic();
	parfor idxFit = 1:numFits
		dataCurr = data;
		dataCurr.m3f.eps = epsilons(idxFit);
		result = fitAttempt(ctx, dataCurr, respModel, '3F', par0);
		fittedParams{idxFit} = result.par;
		fittedCosts(idxFit) = result.cost;
	end
	elapsed = toc();
	elapsedStr = datestr(elapsed/86400, 'HH:MM:SS.FFF');
	fprintf('elapsed time: %s\n\n', elapsedStr);
	totElapsed = totElapsed + elapsed;
	
	%% %%%%%%% save results %%%%%%%
	limits.lb = lb;
	limits.ub = ub;
	limits.fixed = fixed;
	
	fits.par0 = par0;
	fits.epsilons = epsilons;
	fits.fittedParams = fittedParams;
	fits.fittedCosts = fittedCosts;
	
	timeStamp = datestr(now(), 'YYmmdd-HHMM');
	[~, dataName, ~] = fileparts(data.xlsFile);
	outFileName = sprintf('%s__%s-%s-sens-eval.mat', ...
		timeStamp, dataName, respModel);
	outFileFullName = fullfile(ctx.currPath, outFileName);
	save(outFileFullName, 'ctx', 'info', 'limits', 'fits');
	compareFit(ctx, data, fits, info, respModel);
end

%% %%%%%%% the end %%%%%%%
elapsedStr = datestr(totElapsed/86400, 'HH:MM:SS.FFF');
fprintf('total elapsed time: %s\n', elapsedStr);
diary off;
end

function compareFit(ctx, data, fits, info, respModel)
%% %%%%%%% plot data %%%%%%%
figure;
colors = { ...
	[0.9290    0.6940    0.1250], ...
	[0.5000    0.5000    1.0000], ...
	[0.4660    0.6740    0.1880], ...
	[0.9000    0.2000    0.4000]};
fontSize = 14;

idxType = format.getDataTypes();
meas = data.meas{idxType.live};
for idxTreat = 1:data.numTreats
	measTimes = data.timePoints(idxTreat,:);
	uniqueTimes = unique(measTimes);
	uniqueTimes(isnan(uniqueTimes)) = [];
	
	currMeas = meas(2:end,:,idxTreat);
	totMeas = sum(currMeas, 1);
	[grpMeans, grpSEMs] = grpstats(totMeas, measTimes, {'mean','sem'});
	
	hold on;
	errorbar(uniqueTimes, grpMeans, grpSEMs, ...
		'LineStyle', 'none', 'Marker', '.');
	
	hold on;
	text(ctx.xtext(idxTreat), ctx.ytext(idxTreat), ...
		ctx.concLabels{idxTreat}, 'FontSize', fontSize);
end

%% %%%%%%% plot fits %%%%%%%
idx = info.idxPar;
parList = [idx.n0 idx.pActiv idx.uDiv1 idx.uDivN idx.uDest];
fittedParams = fits.fittedParams;
numFits = numel(fittedParams);
allParams = NaN(idx.last*data.numTreats, numFits);
selParams = NaN(numel(parList)*data.numTreats, numFits);
for idxFit = 1:numFits
	par = fittedParams{idxFit};
	times = repmat(1:data.maxTime, data.numTreats, 1);
	
	command = ['models.', respModel, '.computePredictions(par, times, info)'];
	pred = eval(command);
	pred = pred{idxType.live};
	for idxTreat = 1:data.numTreats
		currPred = pred(2:end,:,idxTreat);
		totPred = sum(currPred, 1);
		hold on;
		plot(times, totPred, 'Marker', 'none', 'Color', colors{idxTreat});
	end
	
	allParams(:,idxFit) = par(:);
	selParams(:,idxFit) = reshape(par(parList,:), size(selParams, 1), 1);
end
hold on;
xlim([0, 95]);
ylim([9000, 120000]);
set(gca(), 'yScale', 'log');
xlabel('time, h', 'FontSize', fontSize);
ylabel('number of cells', 'FontSize', fontSize);

%% %%%%%%% save plot %%%%%%%
figureFile = fullfile(ctx.currPath, 'S5_Fig');
set(gcf, 'PaperPosition', [0 0 12 8]);
set(gcf, 'PaperSize', [11.2 7.5]);
saveas(gcf, figureFile, 'pdf');

%% %%%%%%% print stats %%%%%%%
allCV = std(allParams, 0, 2)./mean(allParams, 2);
avgCV = mean(allCV);
fprintf('(all params) average CV = %0.3f\n', avgCV);
selCV = std(selParams, 0, 2)./mean(selParams, 2);
avgCV = mean(selCV);
fprintf('(sel params) average CV = %0.3f\n', avgCV);
end

function result = fitAttempt(ctx, data, respModel, measModel, par0)
lb = ctx.lb;
ub = ctx.ub;
fixed = ctx.fixed;
locked = ctx.locked;
nTreats = data.numTreats;
idxPar = ctx.idxPar;
options = ctx.options;

fixed = fixed & ~locked;
fixedMap = logical( repmat(fixed, 1, nTreats) );
fixedMap(:,1) = false;

x0 = par0;
srcIdx = reshape(1:numel(x0), size(x0));

lockedRows = find(locked);
x0(lockedRows,:) = [];
lb(lockedRows,:) = [];
ub(lockedRows,:) = [];
srcIdx(lockedRows,:) = [];
reducedMap = fixedMap;
reducedMap(lockedRows,:) = [];

x0 = x0(:);
lb = lb(:);
ub = ub(:);
srcIdx = srcIdx(:);
reducedMap = reducedMap(:);
x0(reducedMap) = [];
lb(reducedMap) = [];
ub(reducedMap) = [];
srcIdx(reducedMap) = [];

parConv.numPar = size(par0, 1);
parConv.numTreat = size(par0, 2);
parConv.srcIdx = srcIdx;
parConv.fixedMap = fixedMap;
parConv.lockedMap = logical( repmat(locked, 1, nTreats) );
parConv.lockedVal = par0(parConv.lockedMap);
parConv.idxPar = idxPar;

costFunc = str2func(['models.computeCost', measModel]);
objFun = @(x) models.genericObjFunc(x, costFunc, respModel, data, parConv);
[x, cost] = fmincon(objFun, x0, [], [], [], [], lb, ub, [], options);

par = NaN(parConv.numPar, parConv.numTreat);
par(parConv.srcIdx) = x;
par(parConv.lockedMap) = parConv.lockedVal;
fixedVal = par(parConv.fixedMap(:,end), 1);
fixedVal = repmat(fixedVal, 1, (parConv.numTreat - 1));
par(parConv.fixedMap) = fixedVal;

result.par = par;
result.cost = cost;
end
