# Supplementary material for: Stochastic Measurement Models for Quantifying Lymphocyte Responses Using Flow Cytometry
Source: PLoS One. 2016 Jan 7;11(1):e0146227. doi: 10.1371/journal.pone.0146227 (PMC4704825; doi:10.1371/journal.pone.0146227)
Supplement: S1 File — MATLAB implementation of 3F measurement model, Cyton response model, as well as fitting and data analysis routines. (ZIP) [file pone.0146227.s008.zip › exploreMeasNoise.m]

%{
explore experimental data, fit power law relations
generate: Figure 3, S1 Figure, S1 Table, S3 Text

Andrey Kan: akan@wehi.edu.au
Walter and Eliza Hall Institute, 2014 -- 2015
%}
function exploreMeasNoise()
close all; clear variables; clearvars -global *; clc;

% third-party multivariate normality tests were downloaded from:
% http://au.mathworks.com/matlabcentral/fileexchange/17931-hzmvntest
% https://ntpuccw.wordpress.com/software/
addpath(genpath(fullfile('..', 'curr', 'mvn tests', 'HZmvntest')));
addpath(genpath(fullfile('..', 'curr', 'mvn tests', 'TMVN')));

dataPath = fullfile('..', 'data');
ctx.outPath = fullfile('..', 'curr');
ctx.figPath = fullfile('..', 'curr');

ctx.randSeed = 2015;
ctx.sampleSize = 20;
ctx.maxPlotX = exp(25);
ctx.maxPlotY = exp(40);
ctx.markerSize = 10;
ctx.fontSize = 14;
ctx.tickFontSize = 8;
ctx.lineWidth = 1.2;

if (1) % run log
	logFile = fullfile(ctx.outPath, ['log-', mfilename(), '.txt']);
	if (exist(logFile, 'file') == 2)
		diary off;
		delete(logFile);
	end
	fclose( fopen(logFile, 'w') ); % make sure that file exists
	diary(logFile);
	fprintf('%s\n', datestr(now(), 'dd-mmm-yyyy HH:MM:SS'));
end

logxComb = [];
logyComb = [];

listDatasets = { ...
	'01_b--cd40', '02_b--cpg', ...
	'03_b--lps', '04_t--il2', ...
	'05_t--vv--qsc', '06_t--vv--tot', ...
	'07_b--bimko', '08_b--gfp', ...
	'09_b--tot', '10_t--n4'};
numData = numel(listDatasets);

ctx.plotCols = 3;
ctx.plotRows = ceil(numData / ctx.plotCols);
ctx.plotLast = ctx.plotRows*ctx.plotCols - 1;

figPos = [80 80 1100 900];
figure('position', figPos);
ctx.hECDF = subplot(ctx.plotRows, ctx.plotCols, 1);

figure('position', figPos);
ctx.hMain = subplot(ctx.plotRows, ctx.plotCols, 1);

figure('position', figPos);
ctx.hRes = subplot(ctx.plotRows, ctx.plotCols, 1);

figure('position', figPos);
ctx.hLog = subplot(ctx.plotRows, ctx.plotCols, 1);

figure('position', figPos);
ctx.hTime = subplot(ctx.plotRows, ctx.plotCols, 1);

dataRes = [];
groups = [];
statsTable = [];
markers = '*osxd.<ph';
colors = 'krgbcymkrgbcymk';

for i = 1:numData
	currData = listDatasets{i};
	inputPath = fullfile(dataPath, currData);
	ctx.marker = markers(mod(i - 2,numel(markers))+1);
	ctx.color = colors(mod(i - 2,numel(colors))+1);
	ctx.dataName = currData(4:end);
	ctx.idxData = i;
	
	[logx, logy, resy, stats] = analyzeDataset(inputPath, ctx);
	
	logxComb = [logxComb; logx]; %#ok<AGROW>
	logyComb = [logyComb; logy]; %#ok<AGROW>
	dataRes = [dataRes; resy]; %#ok<AGROW>
	groups = [groups; repmat(i, size(resy))]; %#ok<AGROW>
	statsTable = [statsTable; stats]; %#ok<AGROW>
end
clear logx logy resy stats;


%%%%%%%%%%%%%%%% stats for combined data %%%%%%%%%%%%%%%%
fprintf('=== combined data ===\n');
fprintf('* residuals\n');
p = kruskalwallis(dataRes, groups, 'off');
fprintf('kruskalwallis: p = %0.3f\n', p);

fprintf('logxComb: n = %d\n', numel(logxComb));
[r, p] = corr(logxComb, logyComb);
fprintf('Pearson: r = %0.3f; p = %0.3f\n', r, p);

[b, bint] = regress(logyComb, [logxComb, ones(size(logxComb))]);
fprintf('power = %0.2f (%0.2f, %0.2f)\n', b(1,1), bint(1,1), bint(1,2));
fprintf('incpt = %0.2f (%0.2f, %0.2f)\n', b(2,1), bint(2,1), bint(2,2));

y = exp(logyComb);
fprintf('min = %0.3f, 1prct = %0.3f, 5prct = %0.3f\n', ...
	min(y), prctile(y, 1), prctile(y, 5));


%%%%%%%%%%%%%%%% save stats %%%%%%%%%%%%%%%%
tableFile = fullfile(ctx.outPath, 'stats');
delete(tableFile);
xlswrite(tableFile, statsTable);


%%%%%%%%%%%%%%%% fit to combined dataset %%%%%%%%%%%%%%%%
axes(ctx.hMain);
subplot(ctx.plotRows, ctx.plotCols, ctx.plotLast);
hold on;
set(gca(), 'FontSize', ctx.tickFontSize);

xrange = exp( 0:log(ctx.maxPlotX) );
yrange = exp(b(2,1)).*xrange.^b(1,1);
txtSlope = sprintf('%0.1f', b(1,1));
% zrange = xrange.^2/9;

hold on;
plot(xrange, yrange, ...
	'marker', 'none', 'color', 'r', 'linewidth', ctx.lineWidth);
% hold on;
% plot(xrange, zrange, ...
% 	'marker', 'none', 'color', 'g', 'linewidth', ctx.lineWidth);
hold on;
text(exp(3), exp(34), 'combined', 'FontSize', ctx.fontSize);
hold on;
text(exp(14), exp(15), '\beta =', 'FontSize', ctx.fontSize);
hold on;
text(exp(17.5), exp(15), txtSlope, 'FontSize', ctx.fontSize);


xlim([0, ctx.maxPlotX]);
ylim([0, ctx.maxPlotY]);


%%%%%%%%%%%%%%%% save figures %%%%%%%%%%%%%%%%
axes(ctx.hMain);
figureFile = fullfile(ctx.figPath, 'Fig3');
set(gcf, 'PaperPosition', [-2 -1.6 27 28]);
set(gcf, 'PaperSize', [22.8 24.6]);
saveas(gcf, figureFile, 'pdf');

axes(ctx.hLog);
figureFile = fullfile(ctx.figPath, 'S1_Fig');
set(gcf, 'PaperPosition', [-2 -1.7 27 28]);
set(gcf, 'PaperSize', [22.8 24.6]);
saveas(gcf, figureFile, 'pdf');

axes(ctx.hTime);
figureFile = fullfile(ctx.figPath, 'S6_Fig');
set(gcf, 'PaperPosition', [-2 -1.6 27 28]);
set(gcf, 'PaperSize', [22.8 24.6]);
saveas(gcf, figureFile, 'pdf');

diary off;
end

function analyzeTimePoint(means, vars, timeStamps, ctx)
selector = (~isnan(vars));
means = means(selector);
vars = vars(selector);
timeStamps = timeStamps(selector);

groups = unique(timeStamps);
numGroups = numel(groups);

par = NaN(2, numGroups);

% figure;
for iGroup = 1:numGroups
	selector = (timeStamps == groups(iGroup));
	x = means(selector);
	y = vars(selector);
	
	if (numel(x) > 2)
% 		hold on;
% 		set(gca(), 'FontSize', ctx.tickFontSize);
% 		plot(x, y, '.', 'linestyle', 'none', 'markersize', ctx.markerSize);
% 		set(gca(), 'xscale', 'log');
% 		set(gca(), 'yscale', 'log');
		
		logx = log(x);
		logy = log(y);
		
		b = regress(logy, [logx, ones(size(logx))]);
		par(:,iGroup) = b;
	end
end

if (all(isnan(par(1,:))))
	return
end

axes(ctx.hTime);

numPlots = length(findall(gcf,'type','axes'));
if (ctx.idxData == 1)
	numPlots = 0;
end

subplot(ctx.plotRows, ctx.plotCols, numPlots + 1);
hold on;
set(gca(), 'FontSize', ctx.tickFontSize);

plot(groups, par(1,:), '.', 'markersize', ctx.markerSize);
yRange = ylim();
yRange(1) = min(0, yRange(1));
yRange(2) = max(2.5, yRange(2));
ylim(yRange);

if (all(isnan(par(1,:))))
	xlim([0 100]);
end

xRange = xlim();
xOffset = 10*(xRange(2) - xRange(1))/20;

yRange = ylim();
yOffset = (yRange(2) - yRange(1))/12;

% ylim([0 2.5]);
hold on;
currLabel = strrep(ctx.dataName, '--', '-');
text(xRange(1) + xOffset, yRange(1) + yOffset, ...
	currLabel, 'FontSize', ctx.fontSize);

end

function [logx, logy, resy, stats] = analyzeDataset(inputPath, ctx)
stats = [];
currLabel = strrep(ctx.dataName, '--', '-');

reset(RandStream.getGlobalStream(), ctx.randSeed);
dataFile = dir(fullfile(inputPath, 'input*xlsx'));
dataFile = dataFile(1).name;
fprintf('=> [%s]\n', dataFile);

[means, vars, lnMeans, lnVars, timeStamps] ...
	= extractSamples(fullfile(inputPath, dataFile));

analyzeTimePoint(means, vars, timeStamps, ctx);

%%%%%%%%%%%%%%%% fit power law %%%%%%%%%%%%%%%%
fprintf('* power law\n');
select = (~isnan(vars));
x = means(select);
y = vars(select);
if (numel(x) < 2)
	error('cannot fit the variance model\n');
end
if (any([x, y] == 0))
	error('zero mean or variance has slipped through\n');
end

logx = log(x);
logy = log(y);

[r, p] = corr(logx, logy);
fprintf('Pearson: r = %0.3f; p = %0.3f\n', r, p);
stats = [stats, numel(logx), p];

[b, bint] = regress(logy, [logx, ones(size(logx))]);
fprintf('power = %0.2f (%0.2f, %0.2f)\n', b(1,1), bint(1,1), bint(1,2));
fprintf('incpt = %0.2f (%0.2f, %0.2f)\n', b(2,1), bint(2,1), bint(2,2));
stats = [stats, b(1,1), bint(1,1), bint(1,2), b(2,1), bint(2,1), bint(2,2)];

txtSlope = sprintf('%0.1f', b(1,1));

%%%%%%%%%%%%%%%% explore residuals %%%%%%%%%%%%%%%%
fprintf('* residuals\n');
resy = logy - (b(1,1).*logx + b(2,1));

axes(ctx.hRes);
subplot(ctx.plotRows, ctx.plotCols, ctx.idxData);
set(gca(), 'FontSize', ctx.tickFontSize);

qqplot(resy);
hold on;
text(0, 1, ctx.dataName, 'FontSize', ctx.tickFontSize);

[p, h] = signtest(resy);
fprintf('signtest: h = %d; p = %0.3f (n = %d)\n', h, p, numel(logx));
stats = [stats, p];


%%%%%%%%%%%%%%%% log-transformed data %%%%%%%%%%%%%%%%
fprintf('* log-transformed\n');
lnVars(lnMeans < 1) = [];
lnMeans(lnMeans < 1) = [];

axes(ctx.hLog);
subplot(ctx.plotRows, ctx.plotCols, ctx.idxData);
hold on;
set(gca(), 'FontSize', ctx.tickFontSize);
plot(lnMeans, lnVars, ...
	'LineStyle', 'none', 'Marker', '.', 'markersize', ctx.markerSize);
% figureFile = [fullfile(ctx.figPath, dataFile(9:(end - 5))), '-ln.pdf'];
% print('-dpdf', '-r300', figureFile);

[r, p] = corr(lnMeans, lnVars);
fprintf('r = %0.3f; p = %0.3f\n', r, p);
stats = [stats, p];

xrange = xlim();
xtext = xrange(1) + 0.6*(xrange(2) - xrange(1));
yrange = ylim();
ytext = yrange(1) + 0.75*(yrange(2) - yrange(1));
hold on;
text(xtext, ytext, currLabel, 'FontSize', ctx.fontSize);

xlim([xrange(1), xrange(2)]);
ylim([yrange(1), yrange(2)]);

if (mod(ctx.idxData, ctx.plotCols) == 1)
	if (ceil(ctx.idxData/ctx.plotCols) == ctx.plotRows)
		xlabel('sample mean', 'FontSize', ctx.fontSize);
		ylabel('sample variance', 'FontSize', ctx.fontSize);
	end
end


%%%%%%%%%%%%%%%% distribution of variances %%%%%%%%%%%%%%%%
[prop, value] = ecdf(y);
axes(ctx.hECDF);
subplot(ctx.plotRows, ctx.plotCols, ctx.idxData);
set(gca(), 'FontSize', ctx.tickFontSize);
plot(value, prop, 'marker', '*', 'MarkerSize', ctx.markerSize);
fprintf('minimum var = %0.3f\n', min(y));


%%%%%%%%%%%%%%%% mean--variance plots %%%%%%%%%%%%%%%%
axes(ctx.hMain);
subplot(ctx.plotRows, ctx.plotCols, ctx.idxData);
hold on;
set(gca(), 'FontSize', ctx.tickFontSize);
plot(x, y, '.', 'linestyle', 'none', 'markersize', ctx.markerSize);
set(gca(), 'xscale', 'log');
set(gca(), 'yscale', 'log');

xrange = exp( 0:log(ctx.maxPlotX) );
yrange = exp(b(2,1)).*xrange.^b(1,1);
zrange = xrange.^2/9;

hold on;
plot(xrange, yrange, ...
	'marker', 'none', 'color', 'r', 'linewidth', ctx.lineWidth);
hold on;
plot(xrange, zrange, ...
	'marker', 'none', 'color', 'g', 'linewidth', ctx.lineWidth);
%hold on; plot(xrange, b(1,1).*xrange + b(2,1), 'color', 'r');
%hold on; plot(xrange, 2.*xrange - log(9), 'color', 'g');

xlim([0, ctx.maxPlotX]);
ylim([0, ctx.maxPlotY]);

hold on;
text(exp(3), exp(33), currLabel, 'FontSize', ctx.fontSize);

hold on;
text(exp(14), exp(15), '\beta =', 'FontSize', ctx.fontSize);
hold on;
text(exp(17.5), exp(15), txtSlope, 'FontSize', ctx.fontSize);


if (mod(ctx.idxData, ctx.plotCols) == 1)
	if (ceil(ctx.idxData/ctx.plotCols) == ctx.plotRows)
		xlabel('sample means', 'FontSize', ctx.fontSize);
		ylabel('sample variances', 'FontSize', ctx.fontSize);
	end
end

if (numel(logx) > ctx.sampleSize)
	idx = randsample(numel(logx), ctx.sampleSize);
	x = x(idx);
	y = y(idx);
	logx = logx(idx);
	logy = logy(idx);
end

%axes(ctx.hMain);
%set(gca(), 'FontSize', ctx.tickFontSize);
subplot(ctx.plotRows, ctx.plotCols, ctx.plotLast);
plot(x, y, 'linestyle', 'none', 'marker', ctx.marker, 'color', ctx.color);
set(gca(), 'xscale', 'log');
set(gca(), 'yscale', 'log');
hold on;

fprintf('\n\n');
end

function [means, vars, lnMeans, lnVars, timeStamps] ...
	= extractSamples(dataFullName)
idx = format.getDataTypes();
data = format.loadData(dataFullName);
nTypes = idx.last;
nTreats = data.numTreats;

means = [];
vars = [];
lnMeans = [];
lnVars = [];
timeStamps = [];
for iType = 1:nTypes
	if (~isempty(data.meas{iType}))
		allObsData = data.meas{iType};
		for iConc = 1:nTreats
			obsData = squeeze(allObsData(:,:,iConc));
			obsData = obsData(:,~isnan(obsData(1,:)));
			
			repMeasTimes = obsData(1,:);
			measTimes = unique(repMeasTimes);
			numTimes = numel(measTimes);
			
			for iTime = 1:numTimes
				selector = (measTimes(iTime) == repMeasTimes);
				timeData = obsData(2:end,selector);
				testSampleNormality(timeData);
				
				for row = 1:size(timeData, 1)
					meas = timeData(row,:);
					if (numel(unique(meas)) >= 3)
						means = [means; mean(meas)]; %#ok<AGROW>
						vars = [vars; var(meas)]; %#ok<AGROW>
						
						meas = max(1e-10, meas);
						lnPoints = log(meas);
						lnMeans = [lnMeans; mean(lnPoints)]; %#ok<AGROW>
						lnVars = [lnVars; var(lnPoints)]; %#ok<AGROW>
						timeStamps = [timeStamps; measTimes(iTime)]; %#ok<AGROW>
					end
				end
			end
		end
	end
end
end

function testSampleNormality(timeData)
data = timeData';
vars = var(data);
data = data(:,(vars > 0));
numReps = size(data, 1);
numVars = size(data, 2);

if (numReps <= 3)
	return
end
if (numReps <= numVars)
	return
end

fprintf('n = %d, p = %d, ', numReps, numVars);
if (numVars == 1)
	data = squeeze(data);
	warning('off','all');
	[~, pval] = lillietest(data);
	warning('on','all');
	fprintf('p-val (lillietest) = %0.3f', pval);
else
	[~, pMrd] = multi_norm_MS(data, 2);
	[~, pSQP] = multi_norm_Small_Qp(data);
	[~, pRST] = multi_norm_Royston(data);
	pHZT = HZmvntest(data, 2);
	fprintf( ...
		'p-vals: %0.3f (Mardia); %0.3f (Small_Qp), %0.3f (Royston), %0.3f (HZmvntest)', ...
		pMrd, pSQP, pRST, pHZT);
end
fprintf('\n');
end
