# Supplementary material for: Stochastic Measurement Models for Quantifying Lymphocyte Responses Using Flow Cytometry
Source: PLoS One. 2016 Jan 7;11(1):e0146227. doi: 10.1371/journal.pone.0146227 (PMC4704825; doi:10.1371/journal.pone.0146227)
Supplement: S1 File — MATLAB implementation of 3F measurement model, Cyton response model, as well as fitting and data analysis routines. (ZIP) [file pone.0146227.s008.zip › fitModels.m]

%% %%%%%%% initialization %%%%%%%
close all; clear variables; clearvars -global *; clc;
fprintf('Ready for fitting. This might take a while.\n');
fprintf('If you have run it already and saved results,\n');
fprintf('you can skip this step.\n\n');
prompt = 'Run fits (f) or skip (any other input)? ';
c = input(prompt, 's');
if ((numel(c) ~= 1) || ((c ~= 'f')))
	fprintf('skipping this step\n');
	return
end

if (1)
	% this is to enforce compiler to include these functions
	a = @models.ADMBP.computePredictions;
	a = @models.ADMBP.initParamList;
	a = @models.ADMBP.printParams;
	a = @models.CytonG.computePredictions;
	a = @models.CytonG.initParamList;
	a = @models.CytonG.printParams;
	a = @models.xMeans.computePredictions;
	a = @models.computeAICc3F;
	a = @models.computeAICcLogNrm;
	a = @models.computeAICcLVS;
	a = @models.computeAICcSSR;
	a = @models.computeCost3F;
	a = @models.computeCostLogNrm;
	a = @models.computeCostLVS;
	a = @models.computeCostSSR;
end

poolobj = gcp('nocreate');
if (isempty(poolobj))
	parpool();
end

ctx = models.loadContext();
ctx.numRandFits = 10;

listDatasets	= {'03_b--lps', '07_b--bimko', '10_t--n4', 't--il2-low-only', 't--il2-low-high'};
listRespModels	= {'ADMBP', 'CytonG'};
listMeasModels	= {'3F', 'SSR', 'LogNrm', 'LVS'};
numDatasets		= numel(listDatasets);
numRespModels	= numel(listRespModels);
numMeasModels	= numel(listMeasModels);

%% %%%%%%% log file %%%%%%%
currTime = now();
timeStamp = datestr(currTime, 'YYmmdd-HHMM');
logFile = fullfile(ctx.currPath, [timeStamp, '__log-', mfilename(), '.txt']);
fclose( fopen(logFile, 'w') ); % make sure that file exists
diary(logFile);
fprintf('%s\n', datestr(currTime, 'dd-mmm-yyyy HH:MM:SS'));
utils.dispStruct(ctx, 'ctx');
totElapsed = 0;

%% %%%%%%% main loop %%%%%%%
for iData = 1:numDatasets
	dataset = listDatasets{iData};
	currPath = fullfile(ctx.dataPath, dataset);
	inputFile = dir(fullfile(currPath, 'input*xlsx'));
	inputFile = fullfile(currPath, inputFile(1).name);
	data = format.loadData(inputFile);
	
	% prepare information required in different measurement models
	stats = format.computeStats(data, ctx.m3f.minSize);
	ctx.m3f.alpha	= stats.alpha;
	ctx.m3f.beta	= stats.beta;
	data.alpha		= stats.alpha;
	data.beta		= stats.beta;
	data.m3f.eps	= ctx.m3f.eps;
	data.logn.cap	= ctx.logn.cap;
	data.lvs.eps	= ctx.lvs.eps;
	
	% iterate response and measurement models
	for iRespModel = 1:numRespModels
		respModel = listRespModels{iRespModel};
		
		for iMeasModel = 1:numMeasModels
			measModel = listMeasModels{iMeasModel};
			
			fprintf('=== %s :: %s :: %s ===\n', ...
				dataset, respModel, measModel);
			
			tic();
			models.fitOneDataset(ctx, data, respModel, measModel);
			elapsed = toc();
			elapsedStr = datestr(elapsed/86400, 'HH:MM:SS.FFF');
			fprintf('elapsed time: %s\n\n', elapsedStr);
			totElapsed = totElapsed + elapsed;
		end
	end
end

%% %%%%%%% the end %%%%%%%
elapsedStr = datestr(totElapsed/86400, 'HH:MM:SS.FFF');
fprintf('total elapsed time: %s\n', elapsedStr);
diary off;
