# Supplementary material for: Stochastic Measurement Models for Quantifying Lymphocyte Responses Using Flow Cytometry
Source: PLoS One. 2016 Jan 7;11(1):e0146227. doi: 10.1371/journal.pone.0146227 (PMC4704825; doi:10.1371/journal.pone.0146227)
Supplement: S1 File — MATLAB implementation of 3F measurement model, Cyton response model, as well as fitting and data analysis routines. (ZIP) [file pone.0146227.s008.zip › makeFigFitMultiConc.m]

%{
plot multiconcentration fits
generate: Figure 6

Andrey Kan: akan@wehi.edu.au
Walter and Eliza Hall Institute, 2014 -- 2015
%}
function makeFigFitMultiConc()
close all; clear variables; clearvars -global *; clc;
ctx = models.loadContext();
ctx.lineWidth = 1.4;
ctx.fontSize = 14;
ctx.colors		= { ...
	[0.9290    0.6940    0.1250], ...
	[0.5000    0.5000    1.0000], ...
	[0.4660    0.6740    0.1880], ...
	[0.9000    0.2000    0.4000]};

listMeasModels	= {'3F', 'SSR'};

figure('Position', [450, 220, 1200, 300]);
plotRows = 1;
plotCols = 4;

ctx.xmin = 0;
ctx.xmax = 300;
ctx.ymin = 100;
ctx.ymax = 10^9;

subplot(plotRows, plotCols, 1);
makeSubplot(ctx, 't--il2-low-only', 'ADMBP', listMeasModels, true);

subplot(plotRows, plotCols, 2);
makeSubplot(ctx, 't--il2-low-high', 'ADMBP', listMeasModels);

subplot(plotRows, plotCols, 3);
makeSubplot(ctx, 't--il2-low-only', 'CytonG', listMeasModels);

subplot(plotRows, plotCols, 4);
makeSubplot(ctx, 't--il2-low-high', 'CytonG', listMeasModels);

figureFile = fullfile(ctx.currPath, 'Fig6');
set(gcf, 'PaperPosition', [-3 0 35 10.5]);
set(gcf, 'PaperSize', [30 10.2]);
saveas(gcf, figureFile, 'pdf');
end

function makeSubplot(ctx, dataset, respModel, listMeasModels, addLegend) %#ok<INUSD>
currPath	= fullfile(ctx.dataPath, dataset);
inputFile	= dir(fullfile(currPath, 'input*xlsx'));
pathFile	= fullfile(currPath, inputFile(1).name);
data		= format.loadData(pathFile);
idxType		= format.getDataTypes();
meas		= data.meas{idxType.live};

if (data.numTreats == 1)
	xText(1) = 150;
	yText(1) = 1000;
	conc{1} = '0.32 U/mL IL2';
else
	xText(1) = 150;
	yText(1) = 4*10^6;
	conc{1} = '316 U/mL IL2';
	xText(2) = 150;
	yText(2) = 1000;
	conc{2} = '0.32 U/mL IL2';
end
for idxTreat = 1:data.numTreats
	measTimes = data.timePoints(idxTreat,:);
	uniqueTimes = unique(measTimes);
	uniqueTimes(isnan(uniqueTimes)) = [];
	
	currMeas = meas(2:end,:,idxTreat);
	totMeas = sum(currMeas, 1);
	[grpMeans, grpSEMs] = grpstats(totMeas, measTimes, {'mean', 'sem'});
	
	hold on;
	errorbar(uniqueTimes, grpMeans, grpSEMs, ...
		'LineStyle', 'none', 'Marker', '.', 'LineWidth', ctx.lineWidth);
	
	hold on;
	text(xText(idxTreat), yText(idxTreat), ...
		conc{idxTreat}, 'FontSize', ctx.fontSize);
end

plotHandlers = [];
numMeasModels = numel(listMeasModels);
for idxMeasModel = 1:numMeasModels
	measModel = listMeasModels{idxMeasModel};
	color = ctx.colors{idxMeasModel};
	
	times = repmat(1:data.maxTime, data.numTreats, 1);
	param = format.loadFittedParam( ...
		ctx, data.xlsFile, respModel, measModel);
	
	if (isempty(param))
		continue
	end
	
	info.dt			= data.dt;
	info.maxTime	= data.maxTime;
	info.lastDivs	= data.lastDivs;
	info.numTypes	= numel(data.meas);
	info.idxPar		= eval(['models.', respModel, '.initParamList()']);
	
	cmd = ['models.', respModel, '.computePredictions(param, times, info)'];
	pred = eval(cmd);
	pred = pred{idxType.live};
	
	for idxTreat = 1:data.numTreats
		currPred = pred(2:end,:,idxTreat);
		totPred = sum(currPred, 1);
		hold on;
		h = plot(times(idxTreat,:), totPred, ...
			'Marker', 'none', 'Color', color, 'LineWidth', ctx.lineWidth);
		plotHandlers = [plotHandlers, h]; %#ok<AGROW>
	end
end

if (nargin == 5)
	hold on;
	legend(plotHandlers, listMeasModels, ...
		'Location', 'best', 'FontSize', ctx.fontSize);
	xlabel('time, h', 'FontSize', ctx.fontSize);
	ylabel('number of cells', 'FontSize', ctx.fontSize);
end
if (respModel(end) == 'G')
	respModel = respModel(1:(end - 1));
end
hold on;
text(20, 10^8, respModel, 'FontSize', ctx.fontSize);
hold on;
set(gca(), 'yScale', 'log');
hold on;
xlim([ctx.xmin, ctx.xmax]);
hold on;
ylim([ctx.ymin, ctx.ymax]);
end
