# Supplementary material for: Stochastic Measurement Models for Quantifying Lymphocyte Responses Using Flow Cytometry
Source: PLoS One. 2016 Jan 7;11(1):e0146227. doi: 10.1371/journal.pone.0146227 (PMC4704825; doi:10.1371/journal.pone.0146227)
Supplement: S1 File — MATLAB implementation of 3F measurement model, Cyton response model, as well as fitting and data analysis routines. (ZIP) [file pone.0146227.s008.zip › makeFigFitTimePts.m]

%{
plot fits for time points, compute AICc
generate: Figure 5, S2 Figure, S3 Figure, S4 Figure

Andrey Kan: akan@wehi.edu.au
Walter and Eliza Hall Institute, 2014 -- 2015
%}
function makeFigFitTimePts()
close all; clear variables; clearvars -global *; clc;
ctx = models.loadContext();

currTime = now();
timeStamp = datestr(currTime, 'YYmmdd-HHMM');
logFile = fullfile(ctx.currPath, [timeStamp, '__log-', mfilename(), '.txt']);
fclose( fopen(logFile, 'w') ); % make sure that file exists
diary(logFile);

plotOneCase(ctx, '10_t--n4', 'CytonG', 'Fig5');
plotOneCase(ctx, '10_t--n4', 'ADMBP', 'S2_Fig');
plotOneCase(ctx, '07_b--bimko', 'CytonG', 'S3_Fig');
plotOneCase(ctx, '07_b--bimko', 'ADMBP', 'S4_Fig');
diary off;
end

function plotOneCase(ctx, dataset, respModel, figFileName)
title = sprintf('(%s; %s)', dataset, respModel);
fprintf('=== %s ===\n', title);

idxTreat	= 1;
currPath	= fullfile(ctx.dataPath, dataset);
inputFile	= dir(fullfile(currPath, 'input*xlsx'));
pathFile	= fullfile(currPath, inputFile(1).name);
data		= format.loadData(pathFile);
times		= repmat(1:data.maxTime, data.numTreats, 1);
idxType		= format.getDataTypes();
idxPar		= eval(['models.', respModel, '.initParamList()']);
meas		= data.meas{idxType.live};
lastRow		= size(meas, 1);
numPlots	= lastRow - 1;
numPlotCols = ceil(sqrt(numPlots));
numPlotRows = ceil(numPlots/numPlotCols);
lineWidth	= 1.4;
fontSize	= 14;
colors		= { ...
	[0.9290    0.6940    0.1250], ...
	[0.5000    0.5000    1.0000], ...
	[0.4660    0.6740    0.1880], ...
	[0.9000    0.2000    0.4000]};
styles		= {'-', '--', '--', '-.'};

measTimes = data.timePoints(idxTreat,:);
uniqueTimes = unique(measTimes);
uniqueTimes(isnan(uniqueTimes)) = [];

% prepare information required in different measurement models
stats = format.computeStats(data, ctx.m3f.minSize);
ctx.m3f.alpha	= stats.alpha;
ctx.m3f.beta	= stats.beta;
data.alpha		= stats.alpha;
data.beta		= stats.beta;
data.m3f.eps	= ctx.m3f.eps;
data.logn.cap	= ctx.logn.cap;
data.lvs.eps	= ctx.lvs.eps;

listMeasModels	= {'3F', 'SSR', 'LogNrm', 'LVS'};
numMeasModels	= numel(listMeasModels);
allPreds		= cell(1, numMeasModels);
allAICc			= NaN(1, numMeasModels);
for idxMeasModel = 1:numMeasModels
	measModel = listMeasModels{idxMeasModel};
	par = format.loadFittedParam(ctx, data.xlsFile, respModel, measModel);
	
	if (isempty(par))
		pred = [];
	else
		info.dt			= data.dt;
		info.maxTime	= data.maxTime;
		info.lastDivs	= data.lastDivs;
		info.numTypes	= numel(data.meas);
		info.idxPar		= eval(['models.', respModel, '.initParamList()']);
		
		cmd = [ ...
			'models.', respModel, '.computePredictions(par, times, info)'];
		pred = eval(cmd);
		pred = pred{idxType.live};
		
		if (strcmp(measModel, 'LogNrm'))
			effMeasModel = 'SSR'; % AICc cannot be computed for LogNrm
		else
			effMeasModel = measModel;
		end
		funcAICc = str2func(['models.computeAICc', effMeasModel]);
		allAICc(idxMeasModel) = funcAICc(par, idxPar, data, respModel);
	end
	fprintf('%10s: %10.1f\n', measModel, allAICc(idxMeasModel));
	
	allPreds{idxMeasModel} = pred;
end

figure('Name', title, 'Position', [100, 220, 950, 700]);
for row = 2:lastRow
	currMeas = meas(row,:,idxTreat);
	
	subplot(numPlotRows, numPlotCols, row - 1);
	hData = plot(measTimes, currMeas, ...
		'LineStyle', 'none', 'Marker', 'o', ...
		'Color', [0.85 0.85 0.85]);
	
	grpMeans = grpstats(currMeas, measTimes);
	hold on;
	hMean = plot(uniqueTimes, grpMeans, ...
		'LineStyle', 'none', 'Marker', '*', ...
		'Color', [0.4940    0.1840    0.5560]);
	
	handlers = [];
	for idxMeasModel = 1:numMeasModels
		pred = allPreds{idxMeasModel};
		if (~isempty(pred))
			currPred = pred(row,:,idxTreat);
			color = colors{idxMeasModel};
			style = styles{idxMeasModel};
			hold on;
			h = plot(times, currPred, ...
				'Marker', 'none', 'Color', color, ...
				'LineStyle', style, 'LineWidth', lineWidth);
			handlers = [handlers, h]; %#ok<AGROW>
		end
	end
	
	hold on;
	xlabel(sprintf('generation %d', row - 2), 'FontSize', fontSize);
	
	if (row == (numPlotRows - 1)*numPlotCols + 2)
		hold on;
		ylabel('number of cells', 'FontSize', fontSize);
	end
	if (row == 2)
		legend([hData, hMean], {'data', 'mean'}, ...
			'Location', 'Best', 'FontSize', fontSize);
	end
	if (row == lastRow)
		legend(handlers, listMeasModels, ...
			'Location', 'Best', 'FontSize', fontSize);
	end
	
	xlim([5, 100]);
end
figureFile = fullfile(ctx.currPath, figFileName);
set(gcf, 'PaperPosition', [-2 -1.7 27 27.8]);
set(gcf, 'PaperSize', [22.8 24.6]);
saveas(gcf, figureFile, 'pdf');
end
