# Supplementary material for: Stochastic Measurement Models for Quantifying Lymphocyte Responses Using Flow Cytometry
Source: PLoS One. 2016 Jan 7;11(1):e0146227. doi: 10.1371/journal.pone.0146227 (PMC4704825; doi:10.1371/journal.pone.0146227)
Supplement: S1 File — MATLAB implementation of 3F measurement model, Cyton response model, as well as fitting and data analysis routines. (ZIP) [file pone.0146227.s008.zip › runPackage.m]

%{
Main script

Andrey Kan: akan@wehi.edu.au
Walter and Eliza Hall Institute, 2014 -- 2015
%}
function runPackage()
close all; clear variables; clearvars -global *; clc;

fprintf('Hi there from the Walter and Eliza Hall Institute.\n');
fprintf('If you have any questions, please contact\n');
fprintf('Andrey Kan at [akan@wehi.edu.au]\n');
fprintf('===============================\n\n');
fprintf('This code was tested in MATLAB R2014b under Windows 8.\n');
fprintf('===============================\n\n');
fprintf('1. Before the run, create an empty folder [..\\curr];\n');
fprintf('2. Make sure the data is accessible in [..\\data];\n');
fprintf('3. Download packages for testing multivariate normality:\n');
fprintf('   (this step can be skipped if you run an executable file)\n');
fprintf('     http://au.mathworks.com/matlabcentral/fileexchange/17931-hzmvntest\n');
fprintf('     https://ntpuccw.wordpress.com/software/\n');
fprintf('   Save the packages to [..\\curr\\mvn tests\\HZmvntest]\n');
fprintf('   and to [..\\curr\\mvn tests\\TMVN];\n');
fprintf('4. If you are running this script for the first time,\n');
fprintf('   please delete both data and results caches when asked;\n');
fprintf('5. Note that fitting might take a while (e.g., a couple of days).\n');
fprintf('   Fitting results are saved in cache and can be re-used.\n');
fprintf('\n');
input('press Enter to continue');

% clear cache for input data and fits
clearCachedData();

% fit models to data
fitModels();

% Figure 3, S1 Figure, S1 Table, S3 Text
exploreMeasNoise();

% Figure 5, S2 Figure, S3 Figure, S4 Figure
makeFigFitTimePts();

% Figure 6
makeFigFitMultiConc();

% S2 Table
computeIdealAICc();

% S5 Figure
evalSensitivity();
end
