# Supplementary material for: Stochastic Measurement Models for Quantifying Lymphocyte Responses Using Flow Cytometry
Source: PLoS One. 2016 Jan 7;11(1):e0146227. doi: 10.1371/journal.pone.0146227 (PMC4704825; doi:10.1371/journal.pone.0146227)
Supplement: S1 File — MATLAB implementation of 3F measurement model, Cyton response model, as well as fitting and data analysis routines. (ZIP) [file pone.0146227.s008.zip › +format/computeStats.m]

function stats = computeStats(data, minSize)
if (exist(data.matFile, 'file') == 2)
	load(data.matFile, 'data');
	if (isfield(data, 'stats'))
		stats = data.stats;
		return
	end
end

nTypes = numel(data.meas);
nTreats = numel(data.treatments);

means = [];
vars = [];

for iType = 1:nTypes
	if (isempty(data.meas{iType}))
		continue
	end
	currType = data.meas{iType};
	for iTreat = 1:nTreats
		currData = squeeze(currType(:,:,iTreat));
		errClasses = format.groupSamples(currData, minSize);
		means = [means, [errClasses.mean]]; %#ok<AGROW>
		vars = [vars, [errClasses.var]]; %#ok<AGROW>
	end
end

select = (~isnan(vars));
x = means(select);
y = vars(select);
if (numel(x) <= minSize)
	error('cannot fit the variance model\n');
end
if (any([x, y] == 0))
	error('zero mean or variance has slipped through\n');
end

logx = log(x)';
logy = log(y)';

[b, bint] = regress(logy, [logx, ones(size(logx))]);
stats.alpha = exp(b(2,1));
stats.beta = b(1,1);

fprintf('power = %0.2f (%0.2f, %0.2f)\n', b(1,1), bint(1,1), bint(1,2));
fprintf('incpt = %0.2f (%0.2f, %0.2f)\n', b(2,1), bint(2,1), bint(2,2));
fprintf('alpha = %0.2f (%0.2f, %0.2f)\n', ...
	exp(b(2,1)), exp(bint(2,1)), exp(bint(2,2)));

data.stats = stats;
save(data.matFile, 'data');
end
