# Supplementary material for: Stochastic Measurement Models for Quantifying Lymphocyte Responses Using Flow Cytometry
Source: PLoS One. 2016 Jan 7;11(1):e0146227. doi: 10.1371/journal.pone.0146227 (PMC4704825; doi:10.1371/journal.pone.0146227)
Supplement: S1 File — MATLAB implementation of 3F measurement model, Cyton response model, as well as fitting and data analysis routines. (ZIP) [file pone.0146227.s008.zip › +format/getConstraints.m]

function [Aeq, beq] = getConstraints(numTreat, fixed)
if (numTreat == 1)
	Aeq = [];
	beq = [];
	return
end
numParam = numel(fixed);
totParam = numParam*numTreat;

blockLength = numTreat - 1;
rowList = 1:blockLength;
fixedList = find(fixed);
numFixed = numel(fixedList);
numRows = numFixed*blockLength;
Aeq = zeros(numRows, totParam);
for iFix = 1:numFixed
	rowSub = (iFix - 1)*blockLength + rowList;
	currFix = fixedList(iFix);
	
	colIdx = (currFix + numParam):numParam:totParam;
	inds = sub2ind([numRows, totParam], rowSub, colIdx);
	Aeq(inds) = -1;
	
	colIdx = repmat(currFix, 1, blockLength);
	inds = sub2ind([numRows, totParam], rowSub, colIdx);
	Aeq(inds) = 1;
end
beq = zeros(numRows, 1);
%figure; spy(Aeq);
end
