# Supplementary material for: Stochastic Measurement Models for Quantifying Lymphocyte Responses Using Flow Cytometry
Source: PLoS One. 2016 Jan 7;11(1):e0146227. doi: 10.1371/journal.pone.0146227 (PMC4704825; doi:10.1371/journal.pone.0146227)
Supplement: S1 File — MATLAB implementation of 3F measurement model, Cyton response model, as well as fitting and data analysis routines. (ZIP) [file pone.0146227.s008.zip › +format/getParamLimits.m]

function [lb, ub, fixed] ...
	= getParamLimits(inputTreats, dataFileName, modelName)

if (modelName(1) == 'x')
	lb = 1;
	ub = 1;
	fixed = 1;
	return
end

dataPath = fileparts(dataFileName);
limitFilePattn = ['limits -*', modelName, '.xlsx'];
list = dir(fullfile(dataPath, limitFilePattn));
if (numel(list) ~= 1)
	warning('parameter limits are not specified, skipping fit\n');
	lb = NaN;
	ub = NaN;
	fixed = NaN;
	return
end
limitFile = fullfile(dataPath, list(1).name);
matLimitFile = strrep(limitFile, '.xlsx', '.mat');
if (exist(matLimitFile, 'file') == 2)
	statsOrigin = dir(limitFile);
	statsCached = dir(matLimitFile);
	if (statsCached.datenum > statsOrigin.datenum)
		load(matLimitFile, 'lb', 'ub', 'fixed');
		return
	end
end

content = utils.xlsreadCOM(limitFile);
content = content{1,1};
numParams = content{1, 2};
numTreats = content{2, 2};
if (numTreats ~= inputTreats)
	error('mismatch in treatments number');
end

lb = NaN(numParams, numTreats);
ub = NaN(numParams, numTreats);
locked = cell2mat(content(5:(4 + numParams),2));
fixed = cell2mat(content(5:(4 + numParams),3));
locked = logical(locked);
fixed = logical(fixed);

for iTreat = 1:numTreats
	lb(:,iTreat) = cell2mat(content(5:(4 + numParams),2 + 2*iTreat));
	ub(:,iTreat) = cell2mat(content(5:(4 + numParams),3 + 2*iTreat));
end

% consistency check 1
if (any(locked))
	d = lb(locked,:) - ub(locked,:);
	if (~all(d(:) == 0))
		error('locked parameters must have equal limits');
	end
end

% consistency check 2
lockedMap = (ub == lb);
lockedRows = any(lockedMap, 2);
if (any(lockedRows & ~locked))
	error('an entire row must be locked or unlocked');
end

save(matLimitFile, 'lb', 'ub', 'fixed');
end
