# Supplementary material for: Stochastic Measurement Models for Quantifying Lymphocyte Responses Using Flow Cytometry
Source: PLoS One. 2016 Jan 7;11(1):e0146227. doi: 10.1371/journal.pone.0146227 (PMC4704825; doi:10.1371/journal.pone.0146227)
Supplement: S1 File — MATLAB implementation of 3F measurement model, Cyton response model, as well as fitting and data analysis routines. (ZIP) [file pone.0146227.s008.zip › +format/groupSamples.m]

function errClasses = groupSamples(currData, minSize)
errClasses = [];

repMeasTimes = currData(1,:);
measTimes = unique(repMeasTimes);
numTimes = numel(measTimes);

lastRow = size(currData, 1);
for iRow = 2:lastRow
	for iTime = 1:numTimes
		selector = (measTimes(iTime) == repMeasTimes);
		points = currData(iRow,selector);
		errClass.mean = mean(points);
		if (numel(unique(points)) >= minSize)
			errClass.var = var(points);
		else
			errClass.var = NaN; % unreliable class
		end
		%errClass.num = numel(points);
		%errClass.rss = sum((points - errClass.mean).^2);
		errClasses = [errClasses, errClass]; %#ok<AGROW>
	end
end
end
