# Supplementary material for: Stochastic Measurement Models for Quantifying Lymphocyte Responses Using Flow Cytometry
Source: PLoS One. 2016 Jan 7;11(1):e0146227. doi: 10.1371/journal.pone.0146227 (PMC4704825; doi:10.1371/journal.pone.0146227)
Supplement: S1 File — MATLAB implementation of 3F measurement model, Cyton response model, as well as fitting and data analysis routines. (ZIP) [file pone.0146227.s008.zip › +format/loadData.m]

function data = loadData(xlsFileName)
for idxPoint = numel(xlsFileName):-1:1
	if (xlsFileName(idxPoint) == '.')
		break;
	end
	if (xlsFileName(idxPoint) == filesep())
		error('could not find full stop in full file name');
	end
end
if (idxPoint == 1)
	error('could not find full stop in full file name');
end
matFileName = [xlsFileName(1:(idxPoint - 1)), '.mat'];
if (exist(matFileName, 'file') == 2)
	statsOrigin = dir(xlsFileName);
	statsCached = dir(matFileName);
	if (statsCached.datenum > statsOrigin.datenum)
		load(matFileName, 'data');
		return
	end
end

[idx, typeNames] = format.getDataTypes(); % types: live, dead, small
meas = cell(1, idx.last);
lastDivs = NaN(idx.last, 1);

[content, sheetNames] = utils.xlsreadCOM(xlsFileName);
numSheets = numel(content);

timePoints = NaN;
for idxSheet = 1:numSheets
	notFound = true;
	for idxType = 1:idx.last
		if (~isempty(meas{idxType}))
			continue
		end
		if (strcmp(typeNames{idxType}, sheetNames{idxSheet}))
			notFound = false;
			sheetNames{idxSheet} = '';
			break
		end
	end
	if (notFound)
		error('sheet does not correspond to a known type\n');
	end
	
	currSheet = cell2mat( content{idxSheet} );
	
	% vector of concentrations
	treatments = currSheet(:,1);
	
	% get indices of first two non-blank cells
	rowIndices = find(~isnan([treatments; 0]), 2);
	
	% find number of measured generations
	rowStep = rowIndices(2) - rowIndices(1);
	
	% get indices and number of all non-blank cells
	treatments = treatments(~isnan(treatments));
	numTreats = numel(treatments);
	
	% data table
	currData = NaN(rowStep, size(currSheet, 2) - 1, numTreats);
	rowStart = 1;
	rowStop = rowStep;
	
	if (isnan(timePoints))
		timePoints = NaN(numTreats, size(currSheet, 2) - 1);
	end
	
	% for each concentration
	for iTreat = 1:numTreats
		currData(:,:,iTreat) = currSheet(rowStart:rowStop,2:end);
		timePoints(iTreat,:) = currData(1,:,iTreat);
		rowStart = rowStart + rowStep;
		rowStop = rowStop + rowStep;
	end
	meas{idxType} = currData;
	lastDivs(idxType) = size(currData, 1) - 2;
end

% columns - time points, rows - generations, 3rd dim - treatments
data.meas		= meas;

data.xlsFile	= xlsFileName;
data.matFile	= matFileName;

data.dt			= 0.1; % time step used in numerical prediction
data.maxTime	= max(timePoints(:));
data.timePoints = timePoints; % rows - treatments, columns - time points

data.treatments = treatments;
data.numTreats	= numel(treatments);

% last measured division is special: it is the sum of numbers
% from that division and all subsequent divisions
data.lastDivs	= lastDivs;

save(matFileName, 'data');
end
