# Supplementary material for: Stochastic Measurement Models for Quantifying Lymphocyte Responses Using Flow Cytometry
Source: PLoS One. 2016 Jan 7;11(1):e0146227. doi: 10.1371/journal.pone.0146227 (PMC4704825; doi:10.1371/journal.pone.0146227)
Supplement: S1 File — MATLAB implementation of 3F measurement model, Cyton response model, as well as fitting and data analysis routines. (ZIP) [file pone.0146227.s008.zip › +format/loadFittedParam.m]

function par = loadFittedParam(ctx, inputFile, respModel, measModel)
par = [];

[~, dataName, ~] = fileparts(inputFile);
resFilePatt = sprintf( ...
	'*__%s-%s-%s.mat', dataName, respModel, measModel);
list = dir(fullfile(ctx.currPath, resFilePatt));
if (isempty(list))
	warning('results file not found');
	return
end
if (numel(list) > 1)
	warning('found multiple result files, using the last one');
end
resFile = list(end).name;
load(fullfile(ctx.currPath, resFile), 'par');
end
