# Supplementary material for: Stochastic Measurement Models for Quantifying Lymphocyte Responses Using Flow Cytometry
Source: PLoS One. 2016 Jan 7;11(1):e0146227. doi: 10.1371/journal.pone.0146227 (PMC4704825; doi:10.1371/journal.pone.0146227)
Supplement: S1 File — MATLAB implementation of 3F measurement model, Cyton response model, as well as fitting and data analysis routines. (ZIP) [file pone.0146227.s008.zip › +models/computeAICc3F.m]

function [AICc, logLike, n, kResp, kMeas] ...
	= computeAICc3F(par, idxPar, data, respModel) %#ok<INUSL>
info.dt			= data.dt;
info.maxTime	= data.maxTime;
info.lastDivs	= data.lastDivs;
info.numTypes	= numel(data.meas);
info.idxPar		= idxPar;
times			= data.timePoints; %#ok<NASGU>

command = [ ...
	'models.', respModel, '.computePredictions(par, times, info)'];
pred = eval(command);

alpha	= data.alpha;
beta	= data.beta;
eps		= data.m3f.eps;

% number of measurement model parameters
kMeas = 3; % alpha, beta, epsilon

n = 0; % total number of measurements
nAdd = 0;
misc = 0; % middle term of the final expression
wssr = 0; % weighted sum of squared residuals

dmax = 3*sqrt(eps);
minMu = 1.0e-9;

options = optimset('Algorithm', 'interior-point', 'Display', 'off');

numTypes = numel(data.meas);
for idxType = 1:numTypes
	currMeas = data.meas{idxType};
	if (isempty(currMeas))
		continue
	end
	currPred = pred{idxType};
	currPred = currPred(2:end,:,:);
	currMeas = currMeas(2:end,:,:);
	[numRows, ~, numTreats] = size(currMeas);
	for idxTreat = 1:numTreats
		times = data.timePoints(idxTreat,:);
		unqTimes = unique(times);
		unqTimes(isnan(unqTimes)) = [];
		numUnqTimes = numel(unqTimes);
		
		for idxTime = 1:numUnqTimes
			selector = (times == unqTimes(idxTime));
			measTimePoint = currMeas(:,selector,idxTreat);
			predTimePoint = currPred(:,selector,idxTreat);
			for row = 1:numRows
				points = measTimePoint(row,:);
				s_t = sum(~isnan(points)); % current number of measurements
				n = n + s_t; % total number of measurements
				kMeas = kMeas + 1; % each delta is an extra parameter
				
				estMu = predTimePoint(row,1);
				if (all(points == 0) && (estMu < minMu))
					% handle the special case
					continue;
				end
				
				% for the provided data nd mean values, compute the best
				% delta. Since the deltas are independent, this can be
				% safely done at each step
				objFun = @(d) d^2/eps + s_t*beta*log(estMu + d) ...
					+ nansum((points - (estMu + d)).^2)/(alpha*(estMu + d).^beta);
				delta = fminbnd(objFun, -min(dmax, estMu), dmax, options);
				
				nAdd = nAdd + s_t;
				offMu = estMu + delta;
				misc = misc + s_t*beta*log(offMu);
				wssr = wssr + nansum((points - offMu).^2)/(offMu.^beta);
			end
		end
	end
end
% fprintf('wssr = %0.2f\n', wssr);
alpha = wssr/n;
logLike = -0.5*(nAdd*log(2*pi*alpha) + misc + wssr/alpha);

% number of response model parameters
[lb, ub, fixed] ...
	= format.getParamLimits(data.numTreats, data.xlsFile, respModel);
lockedMap = (ub == lb);
lockedMap(fixed,2:end) = true;
kResp = sum(~lockedMap(:));

% total number of free parameters
k = kResp + kMeas;

% AICc = AIC corrected for small sample sizes
AICc = 2*k - 2*logLike + (2*k*(k + 1))/(n - k - 1);
% fprintf('n = %d; k = %d; logLike = %0.2f\n', n, k, logLike);
end
