# Supplementary material for: Stochastic Measurement Models for Quantifying Lymphocyte Responses Using Flow Cytometry
Source: PLoS One. 2016 Jan 7;11(1):e0146227. doi: 10.1371/journal.pone.0146227 (PMC4704825; doi:10.1371/journal.pone.0146227)
Supplement: S1 File — MATLAB implementation of 3F measurement model, Cyton response model, as well as fitting and data analysis routines. (ZIP) [file pone.0146227.s008.zip › +models/computeAICcLVS.m]

function [AICc, logLike, n, kResp, kMeas] ...
	= computeAICcLVS(par, idxPar, data, respModel) %#ok<INUSL>
info.dt			= data.dt;
info.maxTime	= data.maxTime;
info.lastDivs	= data.lastDivs;
info.numTypes	= numel(data.meas);
info.idxPar		= idxPar;
times			= data.timePoints; %#ok<NASGU>

command = ['models.', respModel, '.computePredictions(par, times, info)'];
pred = eval(command);

eps = data.lvs.eps;
n = 0; % total number of measurements
logv = 0;
wssr = 0;

numTypes = numel(data.meas);
for idxType = 1:numTypes
	currMeas = data.meas{idxType};
	if (isempty(currMeas))
		continue
	end
	currPred = pred{idxType};
	
	currPred = currPred(2:end,:,:);
	currMeas = currMeas(2:end,:,:);
	
	currMask = ~isnan(currMeas);
	n = n + sum(currMask(:));
	
	predVars = currPred + eps;	
	maskLogV = currMask.*log(predVars);
	logv = logv + nansum(maskLogV(:));
	wghtdRes = (currPred - currMeas).^2./predVars;
	wssr = wssr + nansum(wghtdRes(:));
end
logLike = -0.5*(n*log(2*pi) + logv + wssr);

% number of response model parameters
[lb, ub, fixed] ...
	= format.getParamLimits(data.numTreats, data.xlsFile, respModel);
lockedMap = (ub == lb);
lockedMap(fixed,2:end) = true;
kResp = sum(~lockedMap(:));

% number of measurement model parameters
kMeas = 1; % minimum variance

% total number of free parameters
k = kResp + kMeas;

% AICc = AIC corrected for small sample sizes
AICc = 2*k - 2*logLike + (2*k*(k + 1))/(n - k - 1);
end
