# Supplementary material for: Stochastic Measurement Models for Quantifying Lymphocyte Responses Using Flow Cytometry
Source: PLoS One. 2016 Jan 7;11(1):e0146227. doi: 10.1371/journal.pone.0146227 (PMC4704825; doi:10.1371/journal.pone.0146227)
Supplement: S1 File — MATLAB implementation of 3F measurement model, Cyton response model, as well as fitting and data analysis routines. (ZIP) [file pone.0146227.s008.zip › +models/computeCost3F.m]

%{
Computes cost based on the negative log-likelihood
%}
function cost = computeCost3F(par, idxPar, data, respModel) %#ok<INUSL>
info.dt			= data.dt;
info.maxTime	= data.maxTime;
info.lastDivs	= data.lastDivs;
info.numTypes	= numel(data.meas);
info.idxPar		= idxPar;
times			= data.timePoints; %#ok<NASGU>

command = [ ...
	'models.', respModel, '.computePredictions(par, times, info)'];
pred = eval(command);

alpha	= data.alpha;
beta	= data.beta;
eps		= data.m3f.eps;
dmax	= 3*sqrt(eps);
minMu	= 1.0e-9;
cost	= 0;

options = optimset('Algorithm', 'interior-point', 'Display', 'off');

numTypes = numel(data.meas);
for idxType = 1:numTypes
	currMeas = data.meas{idxType};
	if (isempty(currMeas))
		continue
	end
	currPred = pred{idxType};
	currPred = currPred(2:end,:,:);
	currMeas = currMeas(2:end,:,:);
	[numRows, ~, numTreats] = size(currMeas);
	for idxTreat = 1:numTreats
		times = data.timePoints(idxTreat,:);
		unqTimes = unique(times);
		unqTimes(isnan(unqTimes)) = [];
		numUnqTimes = numel(unqTimes);

		for idxTime = 1:numUnqTimes
			selector = (times == unqTimes(idxTime));
			measTimePoint = currMeas(:,selector,idxTreat);
			predTimePoint = currPred(:,selector,idxTreat);
			costTimePoint = 0;
			for row = 1:numRows
				points = measTimePoint(row,:);
				estMu = predTimePoint(row,1);
				if (all(points == 0) && (estMu < minMu))
					% handle the special case
					continue;
				end
				
				% current number of measurements
				s_t = sum(~isnan(points));
				
				% for the provided data nd mean values, compute the best
				% delta. Since the deltas are independent, this can be
				% safely done at each step
				objFun = @(d) d^2/eps + s_t*beta*log(estMu + d) ...
					+ nansum((points - (estMu + d)).^2)/(alpha*(estMu + d).^beta);
				[~, fval] = fminbnd( ...
					objFun, -min(dmax, estMu), dmax, options);
				costTimePoint = costTimePoint + fval;
				%fprintf('%0.1f, %0.1f\n', fval, cost);
			end
			%fprintf('= %0.1f\n', costTimePoint);
			cost = cost + costTimePoint;
		end
	end
end
end
