# Supplementary material for: Stochastic Measurement Models for Quantifying Lymphocyte Responses Using Flow Cytometry
Source: PLoS One. 2016 Jan 7;11(1):e0146227. doi: 10.1371/journal.pone.0146227 (PMC4704825; doi:10.1371/journal.pone.0146227)
Supplement: S1 File — MATLAB implementation of 3F measurement model, Cyton response model, as well as fitting and data analysis routines. (ZIP) [file pone.0146227.s008.zip › +models/computeCostLogNrm.m]

%{
Computes negative log-likelihood
%}
function cost = computeCostLogNrm(par, idxPar, data, respModel) %#ok<INUSL>
info.dt			= data.dt;
info.maxTime	= data.maxTime;
info.lastDivs	= data.lastDivs;
info.numTypes	= numel(data.meas);
info.idxPar		= idxPar;
times			= data.timePoints; %#ok<NASGU>

command = ['models.', respModel, '.computePredictions(par, times, info)'];
pred = eval(command);

cap = data.logn.cap;
%totN = 0;
logSSR = 0;
%totLog = 0;

numTypes = numel(data.meas);
for idxType = 1:numTypes
	currMeas = data.meas{idxType};
	if (isempty(currMeas))
		continue
	end
	currPred = pred{idxType};
	
	currPred = currPred(2:end,:,:);
	currMeas = currMeas(2:end,:,:);
	
	currPred = max(currPred, cap);
	currMeas = max(currMeas, cap);
	
	%currMask = ~isnan(currMeas);
	%totN = totN + sum(currMask(:));
	
	logRes = (log(currPred) - log(currMeas)).^2;
	logSSR = logSSR + nansum(logRes(:));
	
	%sumLogs = log(currMeas);
	%totLog = totLog + nansum(sumLogs(:));
end
%ln2pi = 1.8379;
%negLogLike = 0.5*totN*(ln2pi + log(logSSR) - log(totN) + 1) + totLog;
cost = logSSR;
end
