# Supplementary material for: Stochastic Measurement Models for Quantifying Lymphocyte Responses Using Flow Cytometry
Source: PLoS One. 2016 Jan 7;11(1):e0146227. doi: 10.1371/journal.pone.0146227 (PMC4704825; doi:10.1371/journal.pone.0146227)
Supplement: S1 File — MATLAB implementation of 3F measurement model, Cyton response model, as well as fitting and data analysis routines. (ZIP) [file pone.0146227.s008.zip › +models/computeCostSSR.m]

function cost = computeCostSSR(par, idxPar, data, respModel) %#ok<INUSL>
info.dt			= data.dt;
info.maxTime	= data.maxTime;
info.lastDivs	= data.lastDivs;
info.numTypes	= numel(data.meas);
info.idxPar		= idxPar;
times			= data.timePoints; %#ok<NASGU>

command = ['models.', respModel, '.computePredictions(par, times, info)'];
pred = eval(command);

cost = 0;
numTypes = numel(data.meas);
for idxType = 1:numTypes
	currPred = pred{idxType};
	currMeas = data.meas{idxType};
	currPred = currPred(2:end,:,:);
	currMeas = currMeas(2:end,:,:);
	residuals = (currPred - currMeas).^2;
	cost = cost + nansum( residuals(:) );
end
end
