# Supplementary material for: Stochastic Measurement Models for Quantifying Lymphocyte Responses Using Flow Cytometry
Source: PLoS One. 2016 Jan 7;11(1):e0146227. doi: 10.1371/journal.pone.0146227 (PMC4704825; doi:10.1371/journal.pone.0146227)
Supplement: S1 File — MATLAB implementation of 3F measurement model, Cyton response model, as well as fitting and data analysis routines. (ZIP) [file pone.0146227.s008.zip › +models/fitOneDataset.m]

function fitOneDataset(ctx, data, respModel, measModel)
[lb, ub, fixed] ...
	= format.getParamLimits(data.numTreats, data.xlsFile, respModel);
if (isnan(lb))
	return
end
ctx.lb = lb;
ctx.ub = ub;
ctx.fixed = fixed;
ctx.locked = all(lb == ub, 2);

idxPar = eval(['models.', respModel, '.initParamList()']);
ctx.idxPar = idxPar;

startParams		= cell(ctx.numRandFits, 1);
fittedParams	= cell(ctx.numRandFits, 1);
fittedCosts		= NaN(ctx.numRandFits, 1);

reset(RandStream.getGlobalStream(), ctx.randSeed);
for idxFit = 1:ctx.numRandFits
	% not using parfor to ensure a deterministic outcome
	par0 = lb + (ub - lb).*rand(size(lb));
	par0(fixed,:) = repmat(par0(fixed,1), 1, data.numTreats);
	startParams{idxFit} = par0;
end
if (ctx.numRandFits < 3)
	% this can be used for debugging
	for idxFit = 1:ctx.numRandFits
		result = fitAttempt( ...
			ctx, data, respModel, measModel, startParams{idxFit});
		fittedParams{idxFit} = result.par;
		fittedCosts(idxFit) = result.cost;
	end
else
	parfor idxFit = 1:ctx.numRandFits
		result = fitAttempt( ...
			ctx, data, respModel, measModel, startParams{idxFit});
		fittedParams{idxFit} = result.par;
		fittedCosts(idxFit) = result.cost;
	end
end
[~, idxBest] = min(fittedCosts);
par = fittedParams{idxBest};
eval(['models.', respModel, '.printParams(par, idxPar)']);

%% %%%%%%% plot results %%%%%%%
info.dt			= data.dt;
info.maxTime	= data.maxTime;
info.lastDivs	= data.lastDivs;
info.numTypes	= numel(data.meas);
info.idxPar		= idxPar;

numTreats	= numel(par)/idxPar.last;
times		= repmat(1:data.maxTime, numTreats, 1);

command = ['models.', respModel, '.computePredictions(par, times, info)'];
pred = eval(command);

timeStamp = datestr(now(), 'YYmmdd-HHMM');
[~, dataName, ~] = fileparts(data.xlsFile);
figFilePatt = sprintf('%s__%s-%s-%s-', ...
	timeStamp, dataName, respModel, measModel);
figFilePatt = fullfile(ctx.currPath, figFilePatt);

models.plotSolution(data, pred, times, figFilePatt);

%% %%%%%%% save results %%%%%%%
limits.lb = lb;
limits.ub = ub;
limits.fixed = fixed; %#ok<STRNU>

fits.startParams = startParams;
fits.fittedParams = fittedParams;
fits.fittedCosts = fittedCosts; %#ok<STRNU>

timeStamp = datestr(now(), 'YYmmdd-HHMM');
[~, dataName, ~] = fileparts(data.xlsFile);
outFileName = sprintf('%s__%s-%s-%s.mat', ...
	timeStamp, dataName, respModel, measModel);
outFileFullName = fullfile(ctx.currPath, outFileName);
save(outFileFullName, 'ctx', 'info', 'limits', 'fits', 'par');
end

function result = fitAttempt(ctx, data, respModel, measModel, par0)
lb = ctx.lb;
ub = ctx.ub;
fixed = ctx.fixed;
locked = ctx.locked;
nTreats = data.numTreats;
idxPar = ctx.idxPar;
options = ctx.options;

fixed = fixed & ~locked;
fixedMap = logical( repmat(fixed, 1, nTreats) );
fixedMap(:,1) = false;

x0 = par0;
srcIdx = reshape(1:numel(x0), size(x0));

lockedRows = find(locked);
x0(lockedRows,:) = [];
lb(lockedRows,:) = [];
ub(lockedRows,:) = [];
srcIdx(lockedRows,:) = [];
reducedMap = fixedMap;
reducedMap(lockedRows,:) = [];

x0 = x0(:);
lb = lb(:);
ub = ub(:);
srcIdx = srcIdx(:);
reducedMap = reducedMap(:);
x0(reducedMap) = [];
lb(reducedMap) = [];
ub(reducedMap) = [];
srcIdx(reducedMap) = [];

parConv.numPar = size(par0, 1);
parConv.numTreat = size(par0, 2);
parConv.srcIdx = srcIdx;
parConv.fixedMap = fixedMap;
parConv.lockedMap = logical( repmat(locked, 1, nTreats) );
parConv.lockedVal = par0(parConv.lockedMap);
parConv.idxPar = idxPar;

costFunc = str2func(['models.computeCost', measModel]);
objFun = @(x) models.genericObjFunc(x, costFunc, respModel, data, parConv);
[x, cost] = fmincon(objFun, x0, [], [], [], [], lb, ub, [], options);

par = NaN(parConv.numPar, parConv.numTreat);
par(parConv.srcIdx) = x;
par(parConv.lockedMap) = parConv.lockedVal;
fixedVal = par(parConv.fixedMap(:,end), 1);
fixedVal = repmat(fixedVal, 1, (parConv.numTreat - 1));
par(parConv.fixedMap) = fixedVal;

result.par = par;
result.cost = cost;
end
