# Supplementary material for: Stochastic Measurement Models for Quantifying Lymphocyte Responses Using Flow Cytometry
Source: PLoS One. 2016 Jan 7;11(1):e0146227. doi: 10.1371/journal.pone.0146227 (PMC4704825; doi:10.1371/journal.pone.0146227)
Supplement: S1 File — MATLAB implementation of 3F measurement model, Cyton response model, as well as fitting and data analysis routines. (ZIP) [file pone.0146227.s008.zip › +models/genericObjFunc.m]

function cost = genericObjFunc(x, costFunc, respModel, data, parConv)
par = NaN(parConv.numPar, parConv.numTreat);
par(parConv.srcIdx) = x;
par(parConv.lockedMap) = parConv.lockedVal;
fixedVal = par(parConv.fixedMap(:,end), 1);
fixedVal = repmat(fixedVal, 1, (parConv.numTreat - 1));
par(parConv.fixedMap) = fixedVal;
cost = costFunc(par(:), parConv.idxPar, data, respModel);
end
