# Supplementary material for: Stochastic Measurement Models for Quantifying Lymphocyte Responses Using Flow Cytometry
Source: PLoS One. 2016 Jan 7;11(1):e0146227. doi: 10.1371/journal.pone.0146227 (PMC4704825; doi:10.1371/journal.pone.0146227)
Supplement: S1 File — MATLAB implementation of 3F measurement model, Cyton response model, as well as fitting and data analysis routines. (ZIP) [file pone.0146227.s008.zip › +models/loadContext.m]

function ctx = loadContext()
ctx.dataPath = fullfile('..', 'data');
ctx.currPath = fullfile('..', 'curr');

% randomization of starting parameter values
ctx.randSeed	= 2015;

% optimization settings
ctx.options = optimset( ...
	'Maxiter', 10^3, 'MaxFunEvals', 10^5, ...
	'TolFun', 1.0e-6, 'TolX', 1.0e-6, ...
	'Algorithm', 'interior-point', ...
	'Display', 'final-detailed', ...
	'UseParallel', 'always');

% parameters specific to different measurement models
ctx.lvs.eps		= 50; % parameter for measurement model LVS
ctx.logn.cap	= sqrt(50); % parameter for measurement model LogNrm
ctx.m3f.minSize = 3; % used in format.computeStats for 3F model
ctx.m3f.eps		= 50; % used in format.computeStats for 3F model
end
