# Supplementary material for: Stochastic Measurement Models for Quantifying Lymphocyte Responses Using Flow Cytometry
Source: PLoS One. 2016 Jan 7;11(1):e0146227. doi: 10.1371/journal.pone.0146227 (PMC4704825; doi:10.1371/journal.pone.0146227)
Supplement: S1 File — MATLAB implementation of 3F measurement model, Cyton response model, as well as fitting and data analysis routines. (ZIP) [file pone.0146227.s008.zip › +models/plotSolution.m]

function plotSolution(data, pred, predTimes, figFilePatt)
numTypes = numel(data.meas);
rowOffset = 2; % row 1 contains time values; row 2 corresponds to div. 0
if (size(predTimes, 1) > 1)
	predTimes = predTimes(1,:);
	fprintf('plotSolution: using the first row of times only\n');
end

if (nargin < 4)
	showFig = 'on';
else
	showFig = 'off';
end
paperPosition = [-1.6 -1.4 27 27];
paperSize = [24 24];

[~, dataset] = fileparts(data.xlsFile);
for idxType = 1:numTypes
	currMeas = data.meas{idxType};
	if (isempty(currMeas))
		continue
	end
	
	currPred = pred{idxType};
	numTreats = size(currMeas, 3);
	lastRow = size(currMeas, 1);
	
	numPlots = lastRow - 1;
	numPlotCols = ceil(sqrt(numPlots));
	numPlotRows = ceil(numPlots/numPlotCols);
	
	if (numTreats > 3)
		warning('detailed display for only 3 treatments');
		listTreats = round(linspace(1, numTreats, 3));
	else
		listTreats = 1:numTreats;
	end
	for idxTreat = listTreats;
		title = sprintf('%s: treatment %d', dataset, idxTreat);
		measTimes = data.timePoints(idxTreat,:);
		uniqueTimes = unique(measTimes);
		uniqueTimes(isnan(uniqueTimes)) = [];
		
		figure('Name', title, ...
			'Position', [100, 220, 950, 700], 'Visible', showFig);
		for row = 2:lastRow
			meas = currMeas(row,:,idxTreat);
			pred = currPred(row,:,idxTreat);
			
			subplot(numPlotRows, numPlotCols, row - 1);
			plot(measTimes, meas, ...
				'LineStyle', 'none', 'Marker', 'o', ...
				'Color', [0.85 0.85 0.85]);
			
			grpMeans = grpstats(meas, measTimes);
			hold on;
			plot(uniqueTimes, grpMeans, ...
				'LineStyle', 'none', 'Marker', '*', ...
				'Color', [0.5, 0.5, 1]);
			
			hold on;
			plot(predTimes, pred, 'Marker', 'none', ...
				'Color', 'r');
			
			hold on;
			xlabel(sprintf('genertion %d', row - rowOffset));
		end
		if (strcmp(showFig, 'on'))
			drawnow();
		else
			set(gcf, 'PaperPosition', paperPosition);
			set(gcf, 'PaperSize', paperSize);
			figFileName = sprintf('%s-treat-%d.tif', figFilePatt, idxTreat);
			saveas(gcf, figFileName, 'tif');
		end
	end
	
	title = sprintf('%s, total nums', dataset);
	figure('Name', title, ...
		'Position', [1000, 300, 600, 500], 'Visible', showFig);
	for idxTreat = 1:numTreats
		measTimes = data.timePoints(idxTreat,:);
		uniqueTimes = unique(measTimes);
		uniqueTimes(isnan(uniqueTimes)) = [];
		
		meas = currMeas(2:end,:,idxTreat);
		totMeas = sum(meas, 1);
		[grpMeans, grpSEMs] = grpstats(totMeas, measTimes, {'mean','sem'});
		
		hold on;
		errorbar(uniqueTimes, grpMeans, grpSEMs, ...
			'LineStyle', 'none', 'Marker', '.');
		
		totPred = sum(currPred(2:end,:,idxTreat), 1);
		hold on;
		plot(predTimes, totPred, 'Marker', 'none');
	end
	hold on;
	set(gca(), 'yScale', 'log');
	if (strcmp(showFig, 'on'))
		drawnow();
	else
		set(gcf, 'PaperPosition', paperPosition);
		set(gcf, 'PaperSize', paperSize);
		figFileName = sprintf('%s-cell numbers.tif', figFilePatt);
		saveas(gcf, figFileName, 'tif');
	end
end
end
