# Supplementary material for: Stochastic Measurement Models for Quantifying Lymphocyte Responses Using Flow Cytometry
Source: PLoS One. 2016 Jan 7;11(1):e0146227. doi: 10.1371/journal.pone.0146227 (PMC4704825; doi:10.1371/journal.pone.0146227)
Supplement: S1 File — MATLAB implementation of 3F measurement model, Cyton response model, as well as fitting and data analysis routines. (ZIP) [file pone.0146227.s008.zip › +utils/dispStruct.m]

function dispStruct(var, strStuctName)
fprintf('=== %s ===\n', strStuctName);

fields = fieldnames(var);
emptyFields = {};
for i = 1:numel(fields)
	strName = fields{i};
	if (isempty(var.(strName)))
		emptyFields = [emptyFields, strName]; %#ok<AGROW>
	end
end
var = rmfield(var, emptyFields);
disp(var);

if (~isempty(emptyFields))
	fprintf('%15s: ', 'empty fields');
	for i = 1:numel(emptyFields)
		fprintf('%s  ', emptyFields{i});
	end
	fprintf('\n');
end

fields = fieldnames(var);
for i = 1:numel(fields)
	if (isstruct(var.(fields{i})))
		utils.dispStruct(var.(fields{i}), fields{i});
	end
end
end
