# Supplementary material for: Stochastic Measurement Models for Quantifying Lymphocyte Responses Using Flow Cytometry
Source: PLoS One. 2016 Jan 7;11(1):e0146227. doi: 10.1371/journal.pone.0146227 (PMC4704825; doi:10.1371/journal.pone.0146227)
Supplement: S1 File — MATLAB implementation of 3F measurement model, Cyton response model, as well as fitting and data analysis routines. (ZIP) [file pone.0146227.s008.zip › +utils/xlsreadCOM.m]

function [content, names] = xlsreadCOM(fileName)
exlServer = actxserver('excel.application');
exlFile = exlServer.Workbooks.Open(fullfile(pwd(), fileName));

numSheets = exlFile.Worksheets.Count;
content = cell(1, numSheets);
names = cell(1, numSheets);
for i = 1:numSheets
	content{i} = exlFile.Sheets.Item(i).UsedRange.Value;
	names{i} = exlFile.Sheets.Item(i).Name;
end

exlServer.Workbooks.Close;
exlServer.Quit;
end
