# Supplementary material for: Stochastic Measurement Models for Quantifying Lymphocyte Responses Using Flow Cytometry
Source: PLoS One. 2016 Jan 7;11(1):e0146227. doi: 10.1371/journal.pone.0146227 (PMC4704825; doi:10.1371/journal.pone.0146227)
Supplement: S1 File — MATLAB implementation of 3F measurement model, Cyton response model, as well as fitting and data analysis routines. (ZIP) [file pone.0146227.s008.zip › +models/+ADMBP/computePredictions.m]

% here we only predict live cell numbers
function pred = computePredictions(par, times, info)
getScaleShape = @(u, s) [u*u/s/s, s*s/u];

dt = info.dt;
tmax = info.maxTime;
dmax = bitshift(ceil(tmax), -2);
tmax = 2*tmax;
t = 0:dt:tmax;
numStep = numel(t);

% last measured division is special: it is the sum of numbers
% from that division and all subsequent divisions
lastMeasDiv = info.lastDivs(1);
rowOffset = 2; % row 1 contains time values; row 2 corresponds to div. 0
lastRow = lastMeasDiv + rowOffset;

idxPar = info.idxPar;
numTreats = numel(par)/idxPar.last;
pred1 = NaN(lastRow, size(times, 2), numTreats);

idxOffset = 0;
for idxTreat = 1:numTreats
	% read parameters specific to the treatment
	n0 = par(idxPar.n0 + idxOffset);
	p0 = par(idxPar.p0 + idxOffset);
	pN = par(idxPar.pN  + idxOffset);
	
	uDiv0 = par(idxPar.uDiv0 + idxOffset);
	sDiv0 = par(idxPar.sDiv0 + idxOffset);
	uDth0 = par(idxPar.uDth0 + idxOffset);
	sDth0 = par(idxPar.sDth0 + idxOffset);
	uDivN = par(idxPar.uDivN + idxOffset);
	sDivN = par(idxPar.sDivN + idxOffset);
	uDthN = par(idxPar.uDthN + idxOffset);
	sDthN = par(idxPar.sDthN + idxOffset);
	
	% convert means and st. dev. to shapes and scales
	abDiv0 = getScaleShape(uDiv0, sDiv0);
	abDth0 = getScaleShape(uDth0, sDth0);
	abDivN = getScaleShape(uDivN, sDivN);
	abDthN = getScaleShape(uDthN, sDthN);
	
	% required evaluation times
	currTimes = times(idxTreat,:);
	
	%% cells that will eventually divide
	nDiv = NaN(dmax + rowOffset, size(times, 2));
	% cells that will eventually die
	nDth = NaN(dmax + rowOffset, size(times, 2));
	
	% starting numbers
	nDiv0 = n0*p0;
	nDth0 = n0*(1 - p0);
	
	%% division 0
	row = 0 + rowOffset;
	nDiv(row,:) = 1 - gamcdf(currTimes, abDiv0(1), abDiv0(2));
	nDth(row,:) = 1 - gamcdf(currTimes, abDth0(1), abDth0(2));
	nDth(row,:) = nDth(row,:)*nDth0/nDiv0;
	
	% prepare PDFs for convolutions
	pdfDiv0 = gampdf(t, abDiv0(1), abDiv0(2));
	pdfDivN = gampdf(t, abDivN(1), abDivN(2));
	pdfDthN = gampdf(t, abDthN(1), abDthN(2));
	pdfDiv0(1) = 0;
	pdfDivN(1) = 0;
	pdfDthN(1) = 0;
	pPrev = gamcdf(currTimes, abDiv0(1), abDiv0(2));
	
	%% division 1
	row = 1 + rowOffset;
	pdfNextDiv = conv(pdfDiv0, pdfDivN);
	pdfNextDiv = dt*pdfNextDiv(1:numStep);
	cdfNextDiv = dt*cumtrapz(t, pdfNextDiv);
	pNextDiv = interp1(t, cdfNextDiv, currTimes);
	if ((uDiv0 + uDivN) + 3*sqrt(sDiv0^2 + sDivN^2) < t(end))
		pNextDiv = pNextDiv./cdfNextDiv(end);
	end
	
	pdfNextDth = conv(pdfDiv0, pdfDthN);
	pdfNextDth = dt*pdfNextDth(1:numStep);
	cdfNextDth = dt*cumtrapz(t, pdfNextDth);
	pNextDth = interp1(t, cdfNextDth, currTimes);
	if ((uDiv0 + uDthN) + 3*sqrt(sDiv0^2 + sDthN^2) < t(end))
		pNextDth = pNextDth./cdfNextDth(end);
	end
	
	nDiv(row,:) = 2*pN.*(pPrev - pNextDiv);
	nDth(row,:) = 2*(1 - pN).*(pPrev - pNextDth);	
	pPrev = pNextDiv;
	
	%% divisions 2,3...
	for div = 2:dmax
		row = div + rowOffset;
		
		shapeN = div*abDivN(1);
		scaleN = abDivN(2);
		pdfDivN = gampdf(t, shapeN, scaleN);
		pdfDivN(1) = 0;
		pdfNextDiv = conv(pdfDiv0, pdfDivN);
		pdfNextDiv = dt*pdfNextDiv(1:numStep);
		cdfNextDiv = dt*cumtrapz(t, pdfNextDiv);
		pNextDiv = interp1(t, cdfNextDiv, currTimes);
		if ((uDiv0 + div*uDivN) + 3*sqrt(sDiv0^2 + (div*sDivN)^2) < t(end))
			pNextDiv = pNextDiv./cdfNextDiv(end);
		end
		
		shapeNm1 = (div - 1)*abDivN(1);
		scaleNm1 = abDivN(2);
		pdfDivNm1 = gampdf(t, shapeNm1, scaleNm1);
		pdfDivNm1(1) = 0;
		pdfNextDivm1 = conv(pdfDiv0, pdfDivNm1);
		pdfNextDivm1 = dt*pdfNextDivm1(1:numStep);
		pdfNextDth = conv(pdfNextDivm1, pdfDthN);
		pdfNextDth = dt*pdfNextDth(1:numStep);
		cdfNextDth = dt*cumtrapz(t, pdfNextDth);
		pNextDth = interp1(t, cdfNextDth, currTimes);
		
		checkPt = (uDiv0 + (div - 1)*uDivN + uDthN) ...
			+ 3*sqrt(sDiv0^2 + ((div - 1)*uDivN)^2 + sDthN^2);
		if (checkPt < t(end))
			pNextDth = pNextDth./cdfNextDth(end);
		end
		
		nDiv(row,:) = (2*pN)^div.*(pPrev - pNextDiv);
		nDth(row,:) = (2*pN)^(div - 1)*2*(1 - pN).*(pPrev - pNextDth);
		
		pPrev = pNextDiv;
	end
	
	%% total numbers of live cells
	n = nDiv0*(nDiv + nDth);
	n = max(n, 0);
	
	% divisions beyond last measured
	divsBeyond = n(lastRow:end,:);
	n(lastRow,:) = sum(divsBeyond, 1);
	pred1(2:end,:,idxTreat) = n(2:lastRow,:);
	
	idxOffset = idxOffset + idxPar.last;
end
pred = cell(1, info.numTypes);
pred{1} = pred1;
end
