# Supplementary material for: Stochastic Measurement Models for Quantifying Lymphocyte Responses Using Flow Cytometry
Source: PLoS One. 2016 Jan 7;11(1):e0146227. doi: 10.1371/journal.pone.0146227 (PMC4704825; doi:10.1371/journal.pone.0146227)
Supplement: S1 File — MATLAB implementation of 3F measurement model, Cyton response model, as well as fitting and data analysis routines. (ZIP) [file pone.0146227.s008.zip › +models/+ADMBP/initParamList.m]

function idxPar = initParamList()
idxPar.n0 = 0; % starting cell number
idxPar.p0 = 0; % proportion divided in generation 0
idxPar.pN = 0; % proportion divided in generations 1,2,...

% means and standard deviations of gamma distributions
idxPar.uDiv0 = 0;
idxPar.sDiv0 = 0;
idxPar.uDth0 = 0;
idxPar.sDth0 = 0;

idxPar.uDivN = 0;
idxPar.sDivN = 0;
idxPar.uDthN = 0;
idxPar.sDthN = 0;

fields = fieldnames(idxPar);
for i = 1:numel(fields)
	idxPar.(fields{i}) = i;
end
idxPar.last = numel(fields);
end
