# Supplementary material for: Stochastic Measurement Models for Quantifying Lymphocyte Responses Using Flow Cytometry
Source: PLoS One. 2016 Jan 7;11(1):e0146227. doi: 10.1371/journal.pone.0146227 (PMC4704825; doi:10.1371/journal.pone.0146227)
Supplement: S1 File — MATLAB implementation of 3F measurement model, Cyton response model, as well as fitting and data analysis routines. (ZIP) [file pone.0146227.s008.zip › +models/+ADMBP/printParams.m]

function printParams(par, idxPar)
numTreats = numel(par)/idxPar.last;
idxOffset = 0;

for idxTreat = 1:numTreats
	fprintf('--- treatment %d ---\n', idxTreat);
	
	fprintf('n0 = %0.1f\n', par(idxPar.n0 + idxOffset));
	fprintf('p0 = %0.2f\npN = %0.2f\n', ...
		par(idxPar.p0 + idxOffset), par(idxPar.pN + idxOffset));
	
	fprintf('uDiv0 = %0.2f\nsDiv0 = %0.2f\n', ...
		par(idxPar.uDiv0 + idxOffset), par(idxPar.sDiv0 + idxOffset));
	fprintf('uDth0 = %0.2f\nsDth0 = %0.2f\n', ...
		par(idxPar.uDth0 + idxOffset), par(idxPar.sDth0 + idxOffset));
	fprintf('uDivN = %0.2f\nsDivN = %0.2f\n', ...
		par(idxPar.uDivN + idxOffset), par(idxPar.sDivN + idxOffset));
	fprintf('uDthN = %0.2f\nsDthN = %0.2f\n', ...
		par(idxPar.uDthN + idxOffset), par(idxPar.sDthN + idxOffset));

	idxOffset = idxOffset + idxPar.last;
end
end
