# Supplementary material for: Stochastic Measurement Models for Quantifying Lymphocyte Responses Using Flow Cytometry
Source: PLoS One. 2016 Jan 7;11(1):e0146227. doi: 10.1371/journal.pone.0146227 (PMC4704825; doi:10.1371/journal.pone.0146227)
Supplement: S1 File — MATLAB implementation of 3F measurement model, Cyton response model, as well as fitting and data analysis routines. (ZIP) [file pone.0146227.s008.zip › +models/+CytonG/computePredictions.m]

% here we only predict live cell numbers
function pred = computePredictions(par, times, info)
minDestProb = 1e-9;

dt = info.dt;
tmax = info.maxTime;
dmax = bitshift(ceil(tmax), -2);
t = 0:dt:tmax;
numStep = numel(t);

% last measured division is special: it is the sum of numbers
% from that division and all subsequent divisions
lastMeasDiv = info.lastDivs(1);
rowOffset = 2; % row 1 contains time values; row 2 corresponds to div. 0
pfOffset = 1; % array element 1 corresponds to progressor fraction 0
lastRow = lastMeasDiv + rowOffset;

idxPar = info.idxPar;
numTreats = numel(par)/idxPar.last;
pred1 = NaN(lastRow, size(times, 2), numTreats);

idxOffset = 0;
for idxTreat = 1:numTreats
	n0		= par(idxPar.n0 + idxOffset);
	pActiv	= par(idxPar.pActiv + idxOffset);
	uDiv1	= par(idxPar.uDiv1 + idxOffset);
	sDiv1	= par(idxPar.sDiv1 + idxOffset);
	uDth1	= par(idxPar.uDth1 + idxOffset);
	sDth1	= par(idxPar.sDth1 + idxOffset);
	uDivN	= par(idxPar.uDivN + idxOffset);
	sDivN	= par(idxPar.sDivN + idxOffset);
	uDthN	= par(idxPar.uDthN + idxOffset);
	sDthN	= par(idxPar.sDthN + idxOffset);
	uDest	= par(idxPar.uDest + idxOffset);
	sDest	= par(idxPar.sDest + idxOffset);
	
	uDiv1	= log(uDiv1);
	uDth1	= log(uDth1);
	uDivN	= log(uDivN);
	uDthN	= log(uDthN);
	
	shape = (uDest/sDest)^2;
	scale = sDest*sDest/uDest;
	dlim = gaminv(1 - minDestProb, shape, scale);
	dlim = round(dlim) + 1;
	dlim = min(dlim, dmax + pfOffset);
	tailDistr = 1 - gamcdf(1:dlim, shape, scale);
	progFrac = tailDistr ./ [1, tailDistr(1:(end - 1))];
	progFrac(dlim:(dmax + pfOffset)) = progFrac(dlim);
	progFrac(pfOffset) = pActiv*progFrac(pfOffset);
	
	divRate	= NaN((dmax + rowOffset), numStep);
	dthRate	= NaN((dmax + rowOffset), numStep);
	divInc	= NaN((dmax + rowOffset), numStep);
	livInc	= NaN((dmax + rowOffset), numStep);
	dthInc	= NaN((dmax + rowOffset), numStep);
	
	row = 0 + rowOffset; % division 0
	pfi = 0 + pfOffset;
	divRate(row,:) ...
		= (progFrac(pfi)*lognpdf(t, uDiv1, sDiv1) ...
		.*(1 - logncdf(t, uDth1, sDth1)));
	dthRate(row,:) ...
		= (lognpdf(t, uDth1, sDth1) ...
		.*(1 - progFrac(1)*logncdf(t, uDiv1, sDiv1)));
	
	for div = 1:dmax % divisions 1,2,...
		row = div + rowOffset;
		pfi = div + pfOffset;
		divRate(row,:) ...
			= progFrac(pfi)*lognpdf(t, uDivN, sDivN) ...
			.*(1 - logncdf(t, uDthN, sDthN));
		dthRate(row,:) ...
			= lognpdf(t, uDthN, sDthN) ...
			.*(1 - progFrac(pfi)*logncdf(t, uDivN, sDivN));
	end
	
	row = 0 + rowOffset; % division 0
	divInc(row,:) = divRate(row,:);
	dthInc(row,:) = dthRate(row,:);
	livInc(row,:) = -divInc(row,:) - dthInc(row,:);
	
	for div = 1:dmax % divisions 1,2,...
		row = div + rowOffset;
		f = conv(2.0*divInc(row - 1,:), divRate(row,:));
		divInc(row,:) = f(1:numel(t))*dt;
		f = conv(2.0*divInc(row - 1,:), dthRate(row,:));
		dthInc(row,:) = f(1:numel(t))*dt;
		livInc(row,:) = 2.0*divInc(row - 1,:) ...
			- divInc(row,:) - dthInc(row,:);
	end
	
	n = zeros(size(livInc));
	n(rowOffset,1) = 1;
	% 4th order
	n(rowOffset:end,2) = n(rowOffset:end,1) + dt*livInc(rowOffset:end,1);
	for j = 3:numStep
		n(rowOffset:end,j) = n(rowOffset:end,j - 2) + dt/3.0 *( ...
			livInc(rowOffset:end,j - 2) ...
			+ 4.0*livInc(rowOffset:end,j - 1) ...
			+ livInc(rowOffset:end,j));
	end
	n = max(n, 0);
	n = n.*n0;
	
	% divisions beyond last measured
	divsBeyond = n(lastRow:end,:);
	n(lastRow,:) = sum(divsBeyond, 1);
	
	% predict values
	currTimes = times(idxTreat,:);
	predData = interp1(t, n(2:lastRow,:)', currTimes);
	pred1(2:end,:,idxTreat) = predData';
	
	idxOffset = idxOffset + idxPar.last;
end
pred = cell(1, info.numTypes);
pred{1} = pred1;
end
