# Supplementary material for: Stochastic Measurement Models for Quantifying Lymphocyte Responses Using Flow Cytometry
Source: PLoS One. 2016 Jan 7;11(1):e0146227. doi: 10.1371/journal.pone.0146227 (PMC4704825; doi:10.1371/journal.pone.0146227)
Supplement: S1 File — MATLAB implementation of 3F measurement model, Cyton response model, as well as fitting and data analysis routines. (ZIP) [file pone.0146227.s008.zip › +models/+CytonG/initParamList.m]

function idx = initParamList()
idx = [];

idx.n0		= 0;
idx.pActiv	= 0;

idx.uDiv1	= 0;
idx.sDiv1	= 0;
idx.uDth1	= 0;
idx.sDth1	= 0;

idx.uDivN	= 0;
idx.sDivN	= 0;
idx.uDthN	= 0;
idx.sDthN	= 0;

idx.uDest	= 0;
idx.sDest	= 0;

fields = fieldnames(idx);
for i = 1:numel(fields)
	idx.(fields{i}) = i;
end
idx.last = numel(fields);
end
