# Supplementary material for: Stochastic Measurement Models for Quantifying Lymphocyte Responses Using Flow Cytometry
Source: PLoS One. 2016 Jan 7;11(1):e0146227. doi: 10.1371/journal.pone.0146227 (PMC4704825; doi:10.1371/journal.pone.0146227)
Supplement: S1 File — MATLAB implementation of 3F measurement model, Cyton response model, as well as fitting and data analysis routines. (ZIP) [file pone.0146227.s008.zip › +models/+CytonG/printParams.m]

function printParams(par, idxPar)
numTreats = numel(par)/idxPar.last;
idxOffset = 0;

fprintf('=======================\n');
for idxTreat = 1:numTreats
	fprintf('=== treatment %d ===\n', idxTreat);
	
	fprintf('starting number = %0.1f\n', par(idxPar.n0 + idxOffset));
	fprintf('proportion activated = %0.2f\n', ...
		par(idxPar.pActiv + idxOffset));
	
	[u, v] = lognstat( ...
		log(par(idxPar.uDiv1 + idxOffset)), ...
		par(idxPar.sDiv1 + idxOffset));
	fprintf('first divsn: mean = %0.1f; st.dev. = %0.1f\n', u, sqrt(v));
	
	[u, v] = lognstat( ...
		log(par(idxPar.uDth1 + idxOffset)), ...
		par(idxPar.sDth1 + idxOffset));
	fprintf('first death: mean = %0.1f; st.dev. = %0.1f\n', u, sqrt(v));
	
	[u, v] = lognstat( ...
		log(par(idxPar.uDivN + idxOffset)), ...
		par(idxPar.sDivN + idxOffset));
	fprintf(' next divsn: mean = %0.1f; st.dev. = %0.1f\n', u, sqrt(v));
	
	[u, v] = lognstat( ...
		log(par(idxPar.uDthN + idxOffset)), ...
		par(idxPar.sDthN + idxOffset));
	fprintf(' next death: mean = %0.1f; st.dev. = %0.1f\n', u, sqrt(v));
	
	fprintf('divsn dest.: mean = %0.1f; st.dev. = %0.1f\n', ...
		par(idxPar.uDest + idxOffset),  par(idxPar.sDest + idxOffset));
	
	idxOffset = idxOffset + idxPar.last;
end
end
