# Supplementary material for: Stochastic Measurement Models for Quantifying Lymphocyte Responses Using Flow Cytometry
Source: PLoS One. 2016 Jan 7;11(1):e0146227. doi: 10.1371/journal.pone.0146227 (PMC4704825; doi:10.1371/journal.pone.0146227)
Supplement: S1 File — MATLAB implementation of 3F measurement model, Cyton response model, as well as fitting and data analysis routines. (ZIP) [file pone.0146227.s008.zip › +models/+xMeans/computePredictions.m]

function pred = computePredictions(par, ~, ~)
data = par;
pred = data.meas;
numTypes = numel(data.meas);
numTreats = data.numTreats;
for idxType = 1:numTypes
	curr = pred{idxType};
	if (isempty(curr))
		continue
	end
	for idxTreat = 1:numTreats
		measTimes = data.timePoints(idxTreat,:);
		unqTimes = unique(measTimes);
		numUnqTimes = numel(unqTimes);
		times = curr(1,:,idxTreat);
		for idxTime = 1:numUnqTimes
			selector = (times == unqTimes(idxTime));
			timePoint = curr(:,selector,idxTreat);
			means = nanmean(timePoint, 2);
			timePoint = repmat(means, 1, size(timePoint, 2));
			curr(:,selector,idxTreat) = timePoint;
		end
	end
	pred{idxType} = curr;
end
end
