# Supplementary material for: Stochastic Measurement Models for Quantifying Lymphocyte Responses Using Flow Cytometry
Source: PLoS One. 2016 Jan 7;11(1):e0146227. doi: 10.1371/journal.pone.0146227 (PMC4704825; doi:10.1371/journal.pone.0146227)
Supplement: S2 File — These files can be used to reproduce figures and tables from this paper, as well as for fitting to new data. Please refer to readme.txt for details. (ZIP) [file pone.0146227.s009.zip]

Archive with 3 entries (3 files):
- readme.txt
- runFitter.exe
- runPackage.exe
