# Supplementary material for: Stochastic Measurement Models for Quantifying Lymphocyte Responses Using Flow Cytometry
Source: PLoS One. 2016 Jan 7;11(1):e0146227. doi: 10.1371/journal.pone.0146227 (PMC4704825; doi:10.1371/journal.pone.0146227)
Supplement: S2 File — These files can be used to reproduce figures and tables from this paper, as well as for fitting to new data. Please refer to readme.txt for details. (ZIP) [file pone.0146227.s009.zip › readme.txt]

We provide two executable files (Windows).
[runPackage.exe] -- takes supplied data as input and reproduces figures and tables from the paper
[runFitter.exe] -- command line fitting utility that can be used to fit new data

=== Part A. Prerequisites ===
1. These are Windows executables. Note that they were tested only on Windows 8, but I don't see a reason why the files shouldn't work on any decent Windows version.

2. Before using any of these files, you need to install MATLAB Runtime for R2014b. Last time I checked, this could be downloaded from:
http://au.mathworks.com/products/compiler/mcr/

=== Part B. Using [runPackage.exe] ===
1. Create a folder with the following directory structure inside:
[code]
-- runPackage.exe
[curr]
-- <emtpy>
[data]
-- extract content of [S1_Dataset.zip] here

2. Run [runPackage.exe]. You may be asked by Windows firewall to allow access.

3. Results will be saved to [curr]

=== Part C. Using [runFitter.exe] ===
1. Create a folder with the following directory structure inside:
[code]
-- runFitter.exe
[curr]
-- <emtpy>
[data]
-- <emtpy>

2. Prepare your data. Each dataset must have a corresponding folder within [data] directory. For example [data/mydata]. The data should be in the expected format, see [data_format_explained.xlsx] inside [S1_dataset.zip]. The data file should be named [input - mydata.xlsx].

Next, create files that specify parameter boundaries for each model. These files should be named [limits - mydata - ADMBP.xlsx] and [limits - mydata - CytonG.xlsx]. Example limits files can be found in [S1_dataset.zip]. 

As a result you should get a directory structure that looks like the following. Note that the data folder name must be a substring in the Excel file names.
[data]
-- [mydata]
------- [input - mydata.xlsx]
------- [limits - mydata - ADMBP.xlsx]
------- [limits - mydata - CytonG.xlsx]
-- [myotherdata]
------- [input - myotherdata.xlsx]
------- [limits - myotherdata - ADMBP.xlsx]
------- [limits - myotherdata - CytonG.xlsx]

3. Run [runFitter.exe]. You may be asked by Windows firewall to allow access.
The program should be invoked with exactly 4 parameters:
> runFitter.exe response_model measurement_model num_attempts data_path

Here:
<response_model> is the name of the response model. Supported values are CytonG and ADMBP
<measurement_model> is the nameo of the measurement model. Supported values are SSR, LVS, LogNrm and 3F
<num_attempts> is the number of random restarts during optimisation. The more, the better, but note that a single run can take a while. You might like to start with 1, see how long it takes, and then increase the number.
<data_path> is the name of the dataset. This should be a name of a subfolder within the [data] folder.

Example:
> runFitter.exe CytonG 3F 1 mydata

3. Results will be saved to [curr]. You can refer to saved log file.


=== Use of external libraries ===
Source code used to generate [runPackage.exe] includes two 3rd party modules.

* TMVN package: Wang, Chun-Chao. "A MATLAB package for multivariate normality test." Journal of Statistical Computation and Simulation 85.1 (2015): 166-188.

* HZmvntest package:
Copyright (c) 2009, Antonio Trujillo-Ortiz
All rights reserved.

Redistribution and use in source and binary forms, with or without
modification, are permitted provided that the following conditions are
met:

    * Redistributions of source code must retain the above copyright
      notice, this list of conditions and the following disclaimer.
    * Redistributions in binary form must reproduce the above copyright
      notice, this list of conditions and the following disclaimer in
      the documentation and/or other materials provided with the distribution

THIS SOFTWARE IS PROVIDED BY THE COPYRIGHT HOLDERS AND CONTRIBUTORS "AS IS"
AND ANY EXPRESS OR IMPLIED WARRANTIES, INCLUDING, BUT NOT LIMITED TO, THE
IMPLIED WARRANTIES OF MERCHANTABILITY AND FITNESS FOR A PARTICULAR PURPOSE
ARE DISCLAIMED. IN NO EVENT SHALL THE COPYRIGHT OWNER OR CONTRIBUTORS BE
LIABLE FOR ANY DIRECT, INDIRECT, INCIDENTAL, SPECIAL, EXEMPLARY, OR
CONSEQUENTIAL DAMAGES (INCLUDING, BUT NOT LIMITED TO, PROCUREMENT OF
SUBSTITUTE GOODS OR SERVICES; LOSS OF USE, DATA, OR PROFITS; OR BUSINESS
INTERRUPTION) HOWEVER CAUSED AND ON ANY THEORY OF LIABILITY, WHETHER IN
CONTRACT, STRICT LIABILITY, OR TORT (INCLUDING NEGLIGENCE OR OTHERWISE)
ARISING IN ANY WAY OUT OF THE USE OF THIS SOFTWARE, EVEN IF ADVISED OF THE
POSSIBILITY OF SUCH DAMAGE.

--------------------
Andrey Kan
October 2015
