# Supplementary material for: Stochastic Measurement Models for Quantifying Lymphocyte Responses Using Flow Cytometry
Source: PLoS One. 2016 Jan 7;11(1):e0146227. doi: 10.1371/journal.pone.0146227 (PMC4704825; doi:10.1371/journal.pone.0146227)
Supplement: S1 Table — For each dataset, power law was fitted as a linear regression on the log-log scale, and table shows the parameters of the regression. In the fitted line, slope corresponds to the power exponent and intercept corresponds to the logarithm of the scaling coefficient. Next, table shows p-values for the sign test for residuals of the linear regression, and p-values of Pearson correlation between sample means and variances. The final column shows p-values for Pearson correlation between sample means and variances for log-transformed data. The last row shows statistics for the combined dataset, and it contains p-value for Kruskal-Wallis test. (XLSX) [file pone.0146227.s010.xlsx]

## Sheet: statistics
Dataset	Number of samples	Slope (power)	(95% confidence interval)		Intercept (scale)	(95% confidence interval)		Sign test p-value	Pearson corr. p-value	Pearson corr. P-value for log-trans. data
b—cd40	214	1.44466	1.32478	1.56455	-0.132317	-1.05414	0.789502	0.0340806	1.14788e-61	6.17794e-15
b—cpg	304	1.27192	1.17296	1.37088	1.00913	0.216698	1.80156	0.0754085	1.4478e-76	5.6912e-11
b—lps	225	1.4278	1.29487	1.56073	-0.671434	-1.75892	0.416053	0.0234106	2.92308e-55	1.50609e-23
t—il2	321	1.67009	1.61585	1.72434	-1.0577	-1.57859	-0.536807	0.73771	5.03908e-177	3.24841e-10
t—qsc	24	1.38865	1.13823	1.63907	6.9824	3.61132	10.3535	1	8.95977e-11	1.32444e-07
t—tot	12	1.75656	0.916625	2.59649	0.162346	-9.27775	9.60244	1	0.000894697	0.195565
b—bimko	55	1.68479	1.55731	1.81227	-2.2451	-3.33077	-1.15942	0.787706	2.95219e-32	0.000115241
b—gfp	32	1.78995	1.44441	2.13548	-4.55694	-7.73244	-1.38143	0.215327	1.21292e-11	0.0679265
b—tot	16	1.66469	1.46405	1.86533	-1.05511	-2.61674	0.506518	0.803619	5.20637e-11	0.0744566
t—n4	40	1.62231	1.42039	1.82424	-2.00109	-3.70684	-0.295338	0.635828	1.04263e-18	0.000253503
combined	188	2.03	1.91	2.16	-4.6	-5.75	-3.46	0.998
