# Supplementary material for: Stochastic Measurement Models for Quantifying Lymphocyte Responses Using Flow Cytometry
Source: PLoS One. 2016 Jan 7;11(1):e0146227. doi: 10.1371/journal.pone.0146227 (PMC4704825; doi:10.1371/journal.pone.0146227)
Supplement: S2 Table — For each dataset, we consider the fit matching all measurement means, produced by a hypothetical response model with kresp parameters. The number of response model parameters was set to 1%, 5% or 10% of the number of data points. Measurement model performance was assessed using AICc. Overall, 3F outperforms other models. (XLSX) [file pone.0146227.s011.xlsx]

## Sheet: Sheet1
dataset	kResp	3F	SSR	LVS	AICc(3F) - minAICc	minAICc - AIC(3F)	minAICc - AIC(SSR)	minAICc - AIC(LVS)
b--cd40	8	10661.9	12093.5	37194.7	0	0	1431.64	26532.8
b--cd40	39	10817.6	12159.8	37260.9	0	0	1342.17	26443.3
b--cd40	77	11039.1	12249.2	37350.3	0	0	1210.07	26311.2
b--cpg	13	14735.9	19466.9	47476.8	0	0	4731.01	32740.9
b--cpg	61	14975.6	19569.3	47579.2	0	0	4593.76	32603.6
b--cpg	122	15328.7	19712.5	47722.4	0	0	4383.8	32393.7
b--lps	10	10485.6	14516.3	24879	0	0	4030.66	14393.4
b--lps	49	10680.8	14599.5	24962.3	0	0	3918.77	14281.5
b--lps	98	10965.5	14714.7	25077.4	0	0	3749.23	14112
t--il2	21	21317.7	67252.5	4.60515e+07	0	0	45934.7	4.60302e+07
t--il2	104	21721.4	67429.3	4.60517e+07	0	0	45707.8	4.60299e+07
t--il2	208	22306.9	67672.9	4.60519e+07	0	0	45366.1	4.60296e+07
t--vv--qsc	2	3501.76	3576.49	3.08501e+07	0	0	74.7277	3.08466e+07
t--vv--qsc	6	3516.52	3585.28	3.08501e+07	0	0	68.7611	3.08466e+07
t--vv--qsc	12	3541.43	3599.71	3.08501e+07	0	0	58.2881	3.08466e+07
t--vv--tot	1	1416.83	1419.33	455930	0	0	2.4986	454514
t--vv--tot	3	1424.86	1423.84	455935	1.01642	1.01642	0	454511
t--vv--tot	6	1438.49	1431.27	455942	7.22271	7.22271	0	454511
b--bimko	6	7545.28	9665.27	37643.2	0	0	2119.99	30097.9
b--bimko	29	7608.64	9714.48	37692.4	0	0	2105.85	30083.8
b--bimko	58	7697.75	9782.79	37760.7	0	0	2085.04	30063
b--gfp	1	1521.96	1641.69	3550.92	0	0	119.736	2028.96
b--gfp	5	1544.44	1650.51	3559.73	0	0	106.067	2015.29
b--gfp	10	1577.6	1662.71	3571.93	0	0	85.1026	1994.33
b--tot	1	746.006	903.793	6525.96	0	0	157.787	5779.95
b--tot	3	759.375	908.457	6530.62	0	0	149.082	5771.25
b--tot	5	775.069	913.575	6535.74	0	0	138.507	5760.67
t--n4	2	1943.54	3168.38	7358.79	0	0	1224.83	5415.24
t--n4	10	1985.84	3185.74	7376.15	0	0	1199.9	5390.31
t--n4	19	2041.28	3207.25	7397.66	0	0	1165.96	5356.37
